# Supplementary material for: 1,3-Dihydr­oxy-2-methoxy­methyl-9,10-anthraquinone from Rennellia elliptica Korth
Source: Acta Crystallogr Sect E Struct Rep Online. 2009 May 29;65(Pt 6):o1433–4. doi: 10.1107/S1600536809017607 (PMC2969543; doi:10.1107/S1600536809017607)
Supplement: Supplementary file 1 [file e-65-o1433-sup1.cif]

##############################################################################
###                                                                        ###
###        Electronic paper (Acta Crystallographica Section E)             ###
###                                                                        ###
##############################################################################
#                                                                            #
# This CIF contains the data in a paper accepted for publication in Acta     #
# Crystallographica Section E. It conforms to the requirements of Notes      #
# for Authors for Section E, and has been peer reviewed under the auspices   #
# of the IUCr Commission on Journals.                                        #
#                                                                            #
# Full details of the Crystallographic Information File format               #
# are given in the paper "The Crystallographic Information File (CIF):       #
# a New Standard Archive File for Crystallography" by S. R. Hall, F. H.      #
# Allen and I. D. Brown [Acta Cryst. (1991), A47, 655-685].                  #
#                                                                            #
# The current version of the core CIF dictionary is obtainable from          #
# ftp://ftp.iucr.org/pub/cif_core.dic. The current version number is 2.4.    #
#                                                                            #
# Software is freely available for graphical display of the structure(s) in  #
# this CIF.  For information consult the CIF home page http://www.iucr.org/  #
# cif/home.html                                                              #
#                                                                            #
# This file may be used for bona fide research purposes within the           #
# scientific community so long as proper attribution is given to the journal # 
# article from which it was obtained.                                        #
#                                                                            #
##############################################################################
                                             
data_global
_audit_creation_method     SHELXL-97
_journal_date_recd_electronic     2009-05-08
_journal_date_accepted     2009-05-11
_journal_name_full     'Acta Crystallographica, Section E'
_journal_year     2009
_journal_volume     65
_journal_issue      6
_journal_page_first     o1433
_journal_page_last     o1434
_journal_paper_category     QO
_journal_coeditor_code     TK2447
_publ_contact_author
;
Dr. Seik Weng Ng
Department of Chemistry
University of Malaya
50603 Kuala Lumpur
Malaysia
;
_publ_contact_author_email     seikweng@um.edu.my
_publ_contact_author_fax     '03 7967 4193'
_publ_contact_author_phone     '03 7967 6778'
_publ_section_title
;
1,3-Dihydroxy-2-methoxymethyl-9,10-anthraquinone from <i>Rennellia elliptica</i>
Korth.
;
loop_
    _publ_author_name
    _publ_author_address
    'Ismail, Nor Hadiani'
;
Faculty of Applied Sciences
Universiti Teknologi MARA
40450 Shah Alam
Selangor Darul Ehsan
Malaysia
;
    'Osman, Che Puteh'
;
Faculty of Applied Sciences
Universiti Teknologi MARA
40450 Shah Alam
Selangor Darul Ehsan
Malaysia
;
    'Ahmad, Rohaya'
;
Faculty of Applied Sciences
Universiti Teknologi MARA
40450 Shah Alam
Selangor Darul Ehsan
Malaysia
;
    'Awang, Khalijah'
;
Department of Chemistry
University of Malaya
50603 Kuala Lumpur
Malaysia
;
    'Ng, Seik Weng'
;
Department of Chemistry
University of Malaya
50603 Kuala Lumpur
Malaysia
;
_publ_section_synopsis     .
data_I
_audit_creation_method     SHELXL-97
_chemical_name_systematic
;
1,3-Dihydroxy-2-methoxymethyl-9,10-anthraquinone
;
_chemical_name_common     ?
_chemical_formula_moiety     'C16 H12 O5'
_chemical_formula_sum     'C16 H12 O5'
_chemical_formula_iupac     'C16 H12 O5'
_chemical_formula_weight     284.26
_chemical_melting_point     ?
_symmetry_cell_setting     Monoclinic
_symmetry_space_group_name_H-M     'P 21/n'
_symmetry_space_group_name_Hall     '-P 2yn'
loop_
    _symmetry_equiv_pos_as_xyz
    'x, y, z'
    '-x+1/2, y+1/2, -z+1/2'
    '-x, -y, -z'
    'x-1/2, -y-1/2, z-1/2'
_cell_length_a     4.67250(10)
_cell_length_b     39.6850(10)
_cell_length_c     6.9869(2)
_cell_angle_alpha     90
_cell_angle_beta     107.654(2)
_cell_angle_gamma     90
_cell_volume     1234.55(6)
_cell_formula_units_Z     4
_cell_measurement_reflns_used     1810
_cell_measurement_theta_min     3.1
_cell_measurement_theta_max     27.9
_cell_measurement_temperature     100(2)
_exptl_crystal_description     Plate
_exptl_crystal_colour     Yellow
_exptl_crystal_size_max     0.30
_exptl_crystal_size_mid     0.07
_exptl_crystal_size_min     0.02
_exptl_crystal_density_diffrn     1.529
_exptl_crystal_density_meas     ?
_exptl_crystal_density_method     'not measured'
_exptl_crystal_F_000     592
_exptl_absorpt_coefficient_mu     0.115
_exptl_absorpt_correction_type     None
_exptl_absorpt_process_details     ?
_exptl_absorpt_correction_T_min     ?
_exptl_absorpt_correction_T_max     ?
_diffrn_ambient_temperature     100(2)
_diffrn_radiation_type     MoK\a
_diffrn_radiation_wavelength     0.71073
_diffrn_radiation_source     'fine-focus sealed tube'
_diffrn_radiation_monochromator     graphite
_diffrn_measurement_device_type     'Bruker SMART APEX'
_diffrn_measurement_method     \w
_diffrn_detector_area_resol_mean     ?
_diffrn_reflns_number     10046
_diffrn_reflns_av_R_equivalents     0.041
_diffrn_reflns_av_sigmaI/netI     0.043
_diffrn_reflns_theta_min     1.0
_diffrn_reflns_theta_max     27.5
_diffrn_reflns_theta_full     27.5
_diffrn_measured_fraction_theta_max     1.000
_diffrn_measured_fraction_theta_full     1.000
_diffrn_reflns_limit_h_min     -5
_diffrn_reflns_limit_h_max     6
_diffrn_reflns_limit_k_min     -51
_diffrn_reflns_limit_k_max     51
_diffrn_reflns_limit_l_min     -9
_diffrn_reflns_limit_l_max     8
_diffrn_standards_number     0
_diffrn_standards_interval_count     0
_diffrn_standards_interval_time     0
_diffrn_standards_decay_%     0
_reflns_number_total     2825
_reflns_number_gt     1888
_reflns_threshold_expression     I>2\s(I)
_refine_ls_structure_factor_coef     Fsqd
_refine_ls_matrix_type     full
_refine_ls_R_factor_all     0.090
_refine_ls_R_factor_gt     0.054
_refine_ls_wR_factor_gt     0.132
_refine_ls_wR_factor_ref     0.156
_refine_ls_goodness_of_fit_ref     1.01
_refine_ls_restrained_S_all     1.01
_refine_ls_number_reflns     2825
_refine_ls_number_parameters     201
_refine_ls_number_restraints     4
_refine_ls_hydrogen_treatment     mixed
_refine_ls_weighting_scheme     calc
_refine_ls_weighting_details
         'calc w=1/[\s^2^(Fo^2^)+(0.0691P)^2^+1.3159P] where P=(Fo^2^+2Fc^2^)/3'
_atom_sites_solution_hydrogens     geom
_atom_sites_solution_primary     direct
_atom_sites_solution_secondary     difmap
_refine_ls_shift/su_max     0.001
_refine_ls_shift/su_mean     0.001
_refine_diff_density_max     0.43
_refine_diff_density_min     -0.46
_refine_ls_extinction_method     none
_refine_ls_extinction_coef     ?
loop_
    _atom_type_symbol
    _atom_type_description
    _atom_type_scat_dispersion_real
    _atom_type_scat_dispersion_imag
    _atom_type_scat_source
    'C' 'C' 0.0033 0.0016
                         'International Tables Vol C Tables 4.2.6.8 and 6.1.1.4'
    'H' 'H' 0.0000 0.0000
                         'International Tables Vol C Tables 4.2.6.8 and 6.1.1.4'
    'O' 'O' 0.0106 0.0060
                         'International Tables Vol C Tables 4.2.6.8 and 6.1.1.4'
_computing_data_collection     'APEX2 (Bruker, 2008)'
_computing_cell_refinement     'SAINT (Bruker, 2008)'
_computing_data_reduction     'SAINT (Bruker, 2008)'
_computing_structure_solution     'SHELXS97 (Sheldrick, 2008)'
_computing_structure_refinement     'SHELXL97 (Sheldrick, 2008)'
_computing_molecular_graphics     'X-SEED (Barbour, 20010)'
_computing_publication_material     'publCIF (Westrip, 2009)'
loop_
    _atom_site_type_symbol
    _atom_site_label
    _atom_site_fract_x
    _atom_site_fract_y
    _atom_site_fract_z
    _atom_site_U_iso_or_equiv
    _atom_site_adp_type
    _atom_site_calc_flag
    _atom_site_refinement_flags
    _atom_site_occupancy
    _atom_site_disorder_assembly
    _atom_site_disorder_group
    O O1 0.5327(4) 0.35893(4) 0.3196(2) 0.0173(4) Uani d D 1 . .
    H H1o 0.476(7) 0.3392(4) 0.338(5) 0.039(9) Uiso d D 1 . .
    O O2 0.2892(4) 0.31121(4) 0.4610(3) 0.0200(4) Uani d . 1 . .
    O O3 0.0049(4) 0.39767(4) 0.9709(2) 0.0189(4) Uani d . 1 . .
    O O4 0.5244(4) 0.46858(4) 0.5956(3) 0.0202(4) Uani d D 1 . .
    H H4o 0.601(8) 0.4724(9) 0.503(4) 0.051(11) Uiso d D 1 . .
    O O5 0.777(3) 0.45857(15) 0.3246(15) 0.027(2) Uani d PD 0.50 A 1
    O O5' 0.694(3) 0.46028(15) 0.2862(15) 0.027(2) Uani d PD 0.50 A 2
    C C1 0.4569(5) 0.43535(6) 0.5813(3) 0.0144(5) Uani d . 1 . .
    C C2 0.3075(5) 0.42345(6) 0.7145(3) 0.0137(5) Uani d . 1 . .
    H H2 0.2585 0.4386 0.8052 0.016 Uiso calc R 1 . .
    C C3 0.2318(5) 0.38992(6) 0.7142(3) 0.0129(5) Uani d . 1 . .
    C C4 0.0737(5) 0.37804(6) 0.8575(3) 0.0135(5) Uani d . 1 . .
    C C5 0.0051(5) 0.34142(6) 0.8590(3) 0.0139(5) Uani d . 1 . .
    C C6 -0.1291(5) 0.32923(6) 0.9985(4) 0.0183(5) Uani d . 1 . .
    H H6 -0.1774 0.3443 1.0900 0.022 Uiso calc R 1 . .
    C C7 -0.1917(6) 0.29523(6) 1.0034(4) 0.0217(5) Uani d . 1 . .
    H H7 -0.2798 0.2869 1.1001 0.026 Uiso calc R 1 . .
    C C8 -0.1268(6) 0.27307(6) 0.8677(4) 0.0229(6) Uani d . 1 . .
    H H8 -0.1728 0.2498 0.8707 0.028 Uiso calc R 1 . .
    C C9 0.0054(6) 0.28509(6) 0.7283(4) 0.0203(5) Uani d . 1 . .
    H H9 0.0490 0.2700 0.6352 0.024 Uiso calc R 1 . .
    C C10 0.0745(5) 0.31922(6) 0.7240(3) 0.0146(5) Uani d . 1 . .
    C C11 0.2280(5) 0.33153(6) 0.5794(3) 0.0141(5) Uani d . 1 . .
    C C12 0.3044(5) 0.36698(6) 0.5816(3) 0.0132(5) Uani d . 1 . .
    C C13 0.4545(5) 0.37961(6) 0.4486(3) 0.0129(5) Uani d . 1 . .
    C C14 0.5296(5) 0.41375(6) 0.4458(3) 0.0131(5) Uani d . 1 A .
    C C15 0.6804(5) 0.42442(6) 0.2919(3) 0.0153(5) Uani d D 1 . .
    H H15A 0.8555 0.4097 0.3022 0.018 Uiso calc PR 0.50 A 1
    H H15B 0.5378 0.4220 0.1551 0.018 Uiso calc PR 0.50 A 1
    H H15C 0.8858 0.4149 0.3277 0.018 Uiso calc PR 0.50 A 2
    H H15D 0.5654 0.4157 0.1578 0.018 Uiso calc PR 0.50 A 2
    C C16 0.8677(6) 0.47240(6) 0.1631(4) 0.0221(6) Uani d D 1 . .
    H H16A 0.9308 0.4958 0.1938 0.033 Uiso calc PR 0.50 A 1
    H H16B 0.6989 0.4716 0.0390 0.033 Uiso calc PR 0.50 A 1
    H H16C 1.0357 0.4592 0.1459 0.033 Uiso calc PR 0.50 A 1
    H H16D 0.9262 0.4958 0.1984 0.033 Uiso calc PR 0.50 A 2
    H H16E 0.7474 0.4711 0.0215 0.033 Uiso calc PR 0.50 A 2
    H H16F 1.0482 0.4585 0.1853 0.033 Uiso calc PR 0.50 A 2
loop_
    _atom_site_aniso_label
    _atom_site_aniso_U_11
    _atom_site_aniso_U_22
    _atom_site_aniso_U_33
    _atom_site_aniso_U_12
    _atom_site_aniso_U_13
    _atom_site_aniso_U_23
    O1 0.0221(9) 0.0145(9) 0.0194(9) -0.0005(7) 0.0124(7) -0.0022(7)
    O2 0.0264(9) 0.0162(8) 0.0209(9) -0.0008(7) 0.0122(8) -0.0020(7)
    O3 0.0220(9) 0.0190(9) 0.0184(9) 0.0000(7) 0.0102(7) -0.0021(7)
    O4 0.0303(10) 0.0136(8) 0.0205(9) -0.0041(7) 0.0134(8) -0.0010(7)
    O5 0.036(6) 0.0142(10) 0.043(3) 0.0027(18) 0.033(4) 0.0050(14)
    O5' 0.036(6) 0.0142(10) 0.043(3) 0.0027(18) 0.033(4) 0.0050(14)
    C1 0.0138(11) 0.0130(11) 0.0156(11) -0.0001(9) 0.0032(9) 0.0012(8)
    C2 0.0135(11) 0.0143(11) 0.0138(11) 0.0003(8) 0.0050(9) -0.0016(8)
    C3 0.0099(11) 0.0171(12) 0.0121(11) 0.0005(9) 0.0038(9) 0.0006(8)
    C4 0.0122(11) 0.0151(11) 0.0131(11) 0.0003(9) 0.0040(9) 0.0008(9)
    C5 0.0103(11) 0.0164(11) 0.0147(11) -0.0009(8) 0.0032(9) 0.0023(9)
    C6 0.0180(12) 0.0196(12) 0.0189(12) 0.0006(10) 0.0082(10) 0.0024(9)
    C7 0.0217(13) 0.0231(13) 0.0230(13) -0.0038(10) 0.0110(10) 0.0064(10)
    C8 0.0245(13) 0.0147(12) 0.0308(14) -0.0030(10) 0.0102(11) 0.0037(10)
    C9 0.0217(13) 0.0151(12) 0.0248(13) -0.0005(9) 0.0083(11) -0.0011(10)
    C10 0.0135(11) 0.0144(11) 0.0154(12) 0.0015(9) 0.0038(9) 0.0023(9)
    C11 0.0116(11) 0.0166(11) 0.0137(11) 0.0035(9) 0.0031(9) 0.0007(9)
    C12 0.0128(11) 0.0136(11) 0.0124(11) 0.0008(8) 0.0027(9) 0.0002(8)
    C13 0.0098(11) 0.0163(11) 0.0114(11) 0.0022(8) 0.0015(8) -0.0008(8)
    C14 0.0104(11) 0.0147(11) 0.0143(11) 0.0003(8) 0.0036(9) 0.0025(9)
    C15 0.0168(12) 0.0146(11) 0.0157(11) -0.0002(9) 0.0068(9) 0.0001(9)
    C16 0.0273(14) 0.0184(12) 0.0257(14) -0.0043(10) 0.0156(11) 0.0049(10)
loop_
    _geom_bond_atom_site_label_1
    _geom_bond_atom_site_label_2
    _geom_bond_site_symmetry_2
    _geom_bond_distance
    _geom_bond_publ_flag
    O1 C13 . 1.349(3) ?
    O1 H1o . 0.848(10) ?
    O2 C11 . 1.249(3) ?
    O3 C4 . 1.222(3) ?
    O4 C1 . 1.353(3) ?
    O4 H4o . 0.842(10) ?
    O5 C15 . 1.425(6) ?
    O5 C16 . 1.431(6) ?
    O5' C15 . 1.426(6) ?
    O5' C16 . 1.432(6) ?
    C1 C14 . 1.393(3) ?
    C1 C2 . 1.404(3) ?
    C2 C3 . 1.377(3) ?
    C2 H2 . 0.9500 ?
    C3 C12 . 1.412(3) ?
    C3 C4 . 1.490(3) ?
    C4 C5 . 1.489(3) ?
    C5 C6 . 1.396(3) ?
    C5 C10 . 1.399(3) ?
    C6 C7 . 1.383(3) ?
    C6 H6 . 0.9500 ?
    C7 C8 . 1.392(4) ?
    C7 H7 . 0.9500 ?
    C8 C9 . 1.387(3) ?
    C8 H8 . 0.9500 ?
    C9 C10 . 1.395(3) ?
    C9 H9 . 0.9500 ?
    C10 C11 . 1.488(3) ?
    C11 C12 . 1.450(3) ?
    C12 C13 . 1.415(3) ?
    C13 C14 . 1.401(3) ?
    C14 C15 . 1.514(3) ?
    C15 H15A . 0.9900 ?
    C15 H15B . 0.9900 ?
    C15 H15C . 0.9900 ?
    C15 H15D . 0.9900 ?
    C16 H16A . 0.9800 ?
    C16 H16B . 0.9800 ?
    C16 H16C . 0.9800 ?
    C16 H16D . 0.9800 ?
    C16 H16E . 0.9800 ?
    C16 H16F . 0.9800 ?
loop_
    _geom_angle_atom_site_label_1
    _geom_angle_atom_site_label_2
    _geom_angle_atom_site_label_3
    _geom_angle_site_symmetry_1
    _geom_angle_site_symmetry_3
    _geom_angle
    _geom_angle_publ_flag
    C13 O1 H1o . . 107(2) ?
    C1 O4 H4o . . 105(2) ?
    C15 O5 C16 . . 113.1(5) ?
    C15 O5' C16 . . 113.0(5) ?
    O4 C1 C14 . . 123.4(2) ?
    O4 C1 C2 . . 115.5(2) ?
    C14 C1 C2 . . 121.1(2) ?
    C3 C2 C1 . . 120.2(2) ?
    C3 C2 H2 . . 119.9 ?
    C1 C2 H2 . . 119.9 ?
    C2 C3 C12 . . 120.8(2) ?
    C2 C3 C4 . . 119.0(2) ?
    C12 C3 C4 . . 120.3(2) ?
    O3 C4 C5 . . 121.2(2) ?
    O3 C4 C3 . . 121.1(2) ?
    C5 C4 C3 . . 117.73(19) ?
    C6 C5 C10 . . 119.8(2) ?
    C6 C5 C4 . . 119.1(2) ?
    C10 C5 C4 . . 121.0(2) ?
    C7 C6 C5 . . 119.9(2) ?
    C7 C6 H6 . . 120.0 ?
    C5 C6 H6 . . 120.0 ?
    C6 C7 C8 . . 120.5(2) ?
    C6 C7 H7 . . 119.7 ?
    C8 C7 H7 . . 119.7 ?
    C9 C8 C7 . . 119.8(2) ?
    C9 C8 H8 . . 120.1 ?
    C7 C8 H8 . . 120.1 ?
    C8 C9 C10 . . 120.3(2) ?
    C8 C9 H9 . . 119.9 ?
    C10 C9 H9 . . 119.9 ?
    C9 C10 C5 . . 119.7(2) ?
    C9 C10 C11 . . 119.7(2) ?
    C5 C10 C11 . . 120.6(2) ?
    O2 C11 C12 . . 121.9(2) ?
    O2 C11 C10 . . 119.5(2) ?
    C12 C11 C10 . . 118.62(19) ?
    C3 C12 C13 . . 117.9(2) ?
    C3 C12 C11 . . 121.7(2) ?
    C13 C12 C11 . . 120.4(2) ?
    O1 C13 C14 . . 117.32(19) ?
    O1 C13 C12 . . 120.8(2) ?
    C14 C13 C12 . . 121.9(2) ?
    C1 C14 C13 . . 118.1(2) ?
    C1 C14 C15 . . 124.9(2) ?
    C13 C14 C15 . . 116.92(19) ?
    O5 C15 C14 . . 110.1(3) ?
    O5' C15 C14 . . 109.5(3) ?
    O5 C15 H15A . . 109.6 ?
    O5' C15 H15A . . 123.2 ?
    C14 C15 H15A . . 109.6 ?
    O5 C15 H15B . . 109.6 ?
    C14 C15 H15B . . 109.6 ?
    H15A C15 H15B . . 108.2 ?
    O5' C15 H15C . . 109.8 ?
    C14 C15 H15C . . 109.8 ?
    O5' C15 H15D . . 109.8 ?
    C14 C15 H15D . . 109.8 ?
    H15C C15 H15D . . 108.2 ?
    O5 C16 H16A . . 109.5 ?
    O5 C16 H16B . . 109.5 ?
    H16A C16 H16B . . 109.5 ?
    O5 C16 H16C . . 109.5 ?
    H16A C16 H16C . . 109.5 ?
    H16B C16 H16C . . 109.5 ?
    O5 C16 H16D . . 107.0 ?
    O5' C16 H16D . . 109.5 ?
    H16B C16 H16D . . 110.0 ?
    H16C C16 H16D . . 111.3 ?
    O5' C16 H16E . . 109.5 ?
    H16D C16 H16E . . 109.5 ?
    O5' C16 H16F . . 109.5 ?
    H16D C16 H16F . . 109.5 ?
    H16E C16 H16F . . 109.5 ?
loop_
    _geom_torsion_atom_site_label_1
    _geom_torsion_atom_site_label_2
    _geom_torsion_atom_site_label_3
    _geom_torsion_atom_site_label_4
    _geom_torsion_site_symmetry_1
    _geom_torsion_site_symmetry_2
    _geom_torsion_site_symmetry_3
    _geom_torsion_site_symmetry_4
    _geom_torsion
    _geom_torsion_publ_flag
    O4 C1 C2 C3 . . . . -179.2(2) ?
    C14 C1 C2 C3 . . . . 0.5(3) ?
    C1 C2 C3 C12 . . . . 0.4(3) ?
    C1 C2 C3 C4 . . . . 179.9(2) ?
    C2 C3 C4 O3 . . . . 1.7(3) ?
    C12 C3 C4 O3 . . . . -178.8(2) ?
    C2 C3 C4 C5 . . . . -177.7(2) ?
    C12 C3 C4 C5 . . . . 1.8(3) ?
    O3 C4 C5 C6 . . . . -2.7(3) ?
    C3 C4 C5 C6 . . . . 176.8(2) ?
    O3 C4 C5 C10 . . . . 177.7(2) ?
    C3 C4 C5 C10 . . . . -2.9(3) ?
    C10 C5 C6 C7 . . . . 0.3(3) ?
    C4 C5 C6 C7 . . . . -179.4(2) ?
    C5 C6 C7 C8 . . . . -1.1(4) ?
    C6 C7 C8 C9 . . . . 0.8(4) ?
    C7 C8 C9 C10 . . . . 0.3(4) ?
    C8 C9 C10 C5 . . . . -1.1(4) ?
    C8 C9 C10 C11 . . . . 177.4(2) ?
    C6 C5 C10 C9 . . . . 0.8(3) ?
    C4 C5 C10 C9 . . . . -179.5(2) ?
    C6 C5 C10 C11 . . . . -177.7(2) ?
    C4 C5 C10 C11 . . . . 2.0(3) ?
    C9 C10 C11 O2 . . . . 1.1(3) ?
    C5 C10 C11 O2 . . . . 179.6(2) ?
    C9 C10 C11 C12 . . . . -178.4(2) ?
    C5 C10 C11 C12 . . . . 0.1(3) ?
    C2 C3 C12 C13 . . . . -0.5(3) ?
    C4 C3 C12 C13 . . . . 179.98(19) ?
    C2 C3 C12 C11 . . . . 179.7(2) ?
    C4 C3 C12 C11 . . . . 0.2(3) ?
    O2 C11 C12 C3 . . . . 179.3(2) ?
    C10 C11 C12 C3 . . . . -1.2(3) ?
    O2 C11 C12 C13 . . . . -0.5(3) ?
    C10 C11 C12 C13 . . . . 179.0(2) ?
    C3 C12 C13 O1 . . . . 179.4(2) ?
    C11 C12 C13 O1 . . . . -0.9(3) ?
    C3 C12 C13 C14 . . . . -0.3(3) ?
    C11 C12 C13 C14 . . . . 179.5(2) ?
    O4 C1 C14 C13 . . . . 178.4(2) ?
    C2 C1 C14 C13 . . . . -1.2(3) ?
    O4 C1 C14 C15 . . . . -2.6(4) ?
    C2 C1 C14 C15 . . . . 177.8(2) ?
    O1 C13 C14 C1 . . . . -178.5(2) ?
    C12 C13 C14 C1 . . . . 1.1(3) ?
    O1 C13 C14 C15 . . . . 2.4(3) ?
    C12 C13 C14 C15 . . . . -178.0(2) ?
    C16 O5 C15 O5' . . . . -77.9(18) ?
    C16 O5 C15 C14 . . . . -168.5(6) ?
    C16 O5' C15 O5 . . . . 77.2(17) ?
    C16 O5' C15 C14 . . . . 172.5(6) ?
    C1 C14 C15 O5 . . . . 8.4(6) ?
    C13 C14 C15 O5 . . . . -172.6(6) ?
    C1 C14 C15 O5' . . . . -8.8(6) ?
    C13 C14 C15 O5' . . . . 170.2(6) ?
    C15 O5 C16 O5' . . . . 77.8(18) ?
    C15 O5' C16 O5 . . . . -77.3(17) ?
loop_
    _geom_hbond_atom_site_label_D
    _geom_hbond_atom_site_label_H
    _geom_hbond_atom_site_label_A
    _geom_hbond_site_symmetry_A
    _geom_hbond_distance_DH
    _geom_hbond_distance_HA
    _geom_hbond_distance_DA
    _geom_hbond_angle_DHA
    _geom_hbond_publ_flag
    O1 H1o O2 . 0.850(10)
                        1.79(2) 2.557(2) 150(3) yes
    O4 H4o O5 . 0.840(10)
                        1.77(2) 2.546(7) 152(4) yes
    O4 H4o O5' . 0.840(10)
                         1.77(2) 2.539(7) 152(4) yes
