# Supplementary material for: 1,3-Dihydr­oxy-2-methoxy­methyl-9,10-anthraquinone from Rennellia elliptica Korth
Source: Acta Crystallogr Sect E Struct Rep Online. 2009 May 29;65(Pt 6):o1433–4. doi: 10.1107/S1600536809017607 (PMC2969543; doi:10.1107/S1600536809017607)
Supplement: Supplementary file 2 [file e-65-o1433-Isup2.hkl]

# 
# h,k,l, Fc-squared, Fo-squared, sigma(Fo-squared) and status flag 
# 
data_I
_shelx_title '  P21/n' 
_shelx_refln_list_code          4 
_shelx_F_calc_maximum      263.01 
_exptl_crystal_F_000       592.00 
_reflns_d_resolution_high  0.7698 
 
loop_ 
 _symmetry_equiv_pos_as_xyz 
 'x, y, z' 
 '-x+1/2, y+1/2, -z+1/2' 
 '-x, -y, -z' 
 'x-1/2, -y-1/2, z-1/2' 
 
_cell_length_a     4.6725 
_cell_length_b    39.6850 
_cell_length_c     6.9869 
_cell_angle_alpha  90.000 
_cell_angle_beta  107.654 
_cell_angle_gamma  90.000 
 
_shelx_F_squared_multiplier     1.000 
 
loop_ 
 _refln_index_h 
 _refln_index_k 
 _refln_index_l 
 _refln_F_squared_calc 
 _refln_F_squared_meas 
 _refln_F_squared_sigma 
 _refln_observed_status 
   2   0   0     1075.89     1011.82     13.45 o 
   4   0   0     1584.01     1466.93     28.21 o 
   1   1   0      874.37      895.33      6.30 o 
   2   1   0      443.20      437.81      9.08 o 
   3   1   0       37.90       49.53      4.30 o 
   4   1   0      564.89      577.21     13.11 o 
   5   1   0      237.07      236.07     11.29 o 
   0   2   0      116.11       -1.65      1.10 o 
   1   2   0     1598.99     1703.33     10.66 o 
   2   2   0      174.78      154.05      4.62 o 
   3   2   0      189.01      190.37      5.81 o 
   4   2   0       22.37       46.89      6.45 o 
   5   2   0      425.25      394.34     13.06 o 
   1   3   0     4308.16     4566.46     29.24 o 
   2   3   0      442.22      463.61      6.20 o 
   3   3   0      117.69      144.34      5.13 o 
   4   3   0        2.41       11.32      5.26 o 
   5   3   0        6.33       13.80      7.55 o 
   0   4   0    10090.91     9926.14    137.43 o 
   1   4   0     1507.09     1544.97     11.78 o 
   2   4   0      766.42      773.81      7.75 o 
   3   4   0      104.87      106.04      4.73 o 
   4   4   0      528.14      493.00     11.81 o 
   5   4   0       65.61       71.55      8.74 o 
   1   5   0     4269.83     4304.25     25.38 o 
   2   5   0      107.18      107.27      3.72 o 
   3   5   0      174.97      194.40      5.82 o 
   4   5   0      125.62      130.29      7.13 o 
   5   5   0       26.29       31.32      7.99 o 
   0   6   0      108.57       96.37      6.36 o 
   1   6   0     6803.89     6723.97     44.25 o 
   2   6   0       82.88      118.25      5.01 o 
   3   6   0        2.23        2.29      3.18 o 
   4   6   0       10.30       15.55      6.49 o 
   5   6   0        1.48        3.83      7.39 o 
   1   7   0       44.57       47.50      2.97 o 
   2   7   0       93.68      102.03      3.55 o 
   3   7   0      190.69      188.97      5.36 o 
   4   7   0       69.88      105.57      7.87 o 
   5   7   0        2.81       -0.01      7.29 o 
   0   8   0     2259.11     2176.70     33.37 o 
   1   8   0      405.73      401.95      5.63 o 
   2   8   0     1716.95     1594.23     12.74 o 
   3   8   0       45.14       41.25      3.58 o 
   4   8   0        0.00        4.68      5.97 o 
   5   8   0        9.24       13.19      7.55 o 
   1   9   0     1803.77     1704.42     21.10 o 
   2   9   0       11.55       12.51      2.77 o 
   3   9   0       12.23        7.32      2.54 o 
   4   9   0        0.16       -7.01      5.83 o 
   5   9   0       60.28       60.37      8.82 o 
   0  10   0       16.26       25.41      6.34 o 
   1  10   0     1708.26     1665.15     11.89 o 
   2  10   0       37.01       44.54      3.13 o 
   3  10   0       32.12       39.38      3.73 o 
   4  10   0       24.14       20.23      6.58 o 
   5  10   0        1.96        3.32     11.88 o 
   1  11   0      952.18      974.21      9.32 o 
   2  11   0        5.32       -0.36      2.60 o 
   3  11   0      304.97      294.62      7.20 o 
   4  11   0      138.11      155.35     14.32 o 
   5  11   0        2.19      -10.17     14.91 o 
   0  12   0     1373.35     1388.96     25.57 o 
   1  12   0      539.73      576.92      7.90 o 
   2  12   0        3.53        1.00      2.61 o 
   3  12   0       17.13       12.15      3.41 o 
   4  12   0       24.95       26.51      5.82 o 
   5  12   0       55.18       58.60     13.37 o 
   1  13   0       89.35      100.48      4.16 o 
   2  13   0       32.87       36.74      3.07 o 
   3  13   0       34.64       45.46      3.88 o 
   4  13   0        3.27        6.16      5.39 o 
   5  13   0        1.18       -5.79     13.60 o 
   0  14   0     1371.56     1271.84     24.93 o 
   1  14   0     1678.34     1679.08     19.85 o 
   2  14   0       99.48      121.43      4.09 o 
   3  14   0      794.42      767.69      9.18 o 
   4  14   0        4.71        9.34      5.48 o 
   5  14   0       32.82        7.74     21.60 o 
   1  15   0     4025.85     4276.18     32.47 o 
   2  15   0       29.10       42.72      3.31 o 
   3  15   0      130.72      152.36      5.16 o 
   4  15   0       34.14       18.77      8.52 o 
   5  15   0      173.19      180.63     24.17 o 
   0  16   0     1289.92     1227.01     25.08 o 
   1  16   0      147.32      152.74      5.77 o 
   2  16   0      999.73     1006.03     10.70 o 
   3  16   0       30.55       30.04      4.00 o 
   4  16   0      117.72      137.41     10.99 o 
   5  16   0      360.38      338.19     30.20 o 
   1  17   0     1456.69     1480.90     13.02 o 
   2  17   0       17.83       18.46      3.88 o 
   3  17   0       22.59       16.50      3.72 o 
   4  17   0      246.56      248.37     12.89 o 
   5  17   0        8.37       24.16     28.95 o 
   0  18   0      557.85      530.24     16.79 o 
   1  18   0     3032.49     3347.67     24.16 o 
   2  18   0       42.33       45.76      5.14 o 
   3  18   0       13.79       15.36      3.63 o 
   4  18   0        2.22        6.31      9.04 o 
   5  18   0      351.55      403.80     21.06 o 
   1  19   0     3758.66     3940.01     30.82 o 
   2  19   0      166.24      166.83      7.16 o 
   3  19   0       81.02       78.88      4.48 o 
   4  19   0      415.26      398.70     18.62 o 
   5  19   0     1625.94     1609.22     52.83 o 
   0  20   0     3740.32     3861.18     61.38 o 
   1  20   0      153.78      183.47      5.92 o 
   2  20   0        0.76       -2.83      4.04 o 
   3  20   0      178.45      186.41      7.38 o 
   4  20   0      270.86      285.53     13.94 o 
   5  20   0      482.65      549.29     23.30 o 
   1  21   0      162.93      191.79      5.73 o 
   2  21   0       14.89       23.23      6.69 o 
   3  21   0       63.28       56.55      6.51 o 
   4  21   0      330.10      336.93     14.52 o 
   5  21   0        3.10       -1.61     15.49 o 
   0  22   0       11.64        9.29      7.71 o 
   1  22   0      453.48      432.27      7.66 o 
   2  22   0        4.90        9.77      5.89 o 
   3  22   0        6.41        4.40      5.51 o 
   4  22   0       68.11       60.09     10.17 o 
   5  22   0       55.96       45.45     14.09 o 
   1  23   0       18.46       23.47      3.67 o 
   2  23   0        0.02        2.61      3.34 o 
   3  23   0        0.09        4.70      5.49 o 
   4  23   0       59.80       66.50     10.42 o 
   5  23   0       97.51       79.00     12.15 o 
   0  24   0      139.72      196.00     13.55 o 
   1  24   0       40.82       43.34      4.08 o 
   2  24   0      237.18      249.43      8.43 o 
   3  24   0       10.42       13.51      5.82 o 
   4  24   0        0.75        1.37      8.93 o 
   5  24   0       57.49       60.60     11.92 o 
   1  25   0      161.60      180.85      6.10 o 
   2  25   0        4.47        8.31      5.43 o 
   3  25   0        8.89        3.35      5.61 o 
   4  25   0       28.44       23.62      9.62 o 
   5  25   0        0.61      -11.20     13.61 o 
   0  26   0      449.97      466.91     18.67 o 
   1  26   0       34.87       53.63      4.43 o 
   2  26   0      287.94      294.56     10.39 o 
   3  26   0      128.11      127.24      8.16 o 
   4  26   0        3.12        3.70      9.07 o 
   1  27   0      107.12      118.38      7.87 o 
   2  27   0        2.03        8.25      5.77 o 
   3  27   0      186.10      190.18      9.95 o 
   4  27   0        2.52       -6.75      8.90 o 
   0  28   0     1326.77     1355.24     32.41 o 
   1  28   0       59.19       50.28      4.64 o 
   2  28   0        1.93        2.55      5.81 o 
   3  28   0       74.29       67.21      6.93 o 
   4  28   0       71.69       80.02     13.53 o 
   1  29   0       35.65       41.07      6.33 o 
   2  29   0      467.04      450.66     15.50 o 
   3  29   0       46.71       55.62      6.79 o 
   4  29   0        2.02       -2.30     11.16 o 
   0  30   0      378.42      357.11     18.17 o 
   1  30   0      159.10      163.49      8.53 o 
   2  30   0       18.73        9.70      5.47 o 
   3  30   0        6.68        7.85      4.59 o 
   4  30   0        0.53        6.90     27.20 o 
   1  31   0        2.67       13.28      5.89 o 
   2  31   0       10.81       14.45      7.47 o 
   3  31   0        2.36        1.23      4.69 o 
   4  31   0       25.44       23.49     12.10 o 
   0  32   0       17.74        5.80     10.21 o 
   1  32   0        1.75        9.27      7.96 o 
   2  32   0     1083.21     1009.95     15.83 o 
   3  32   0      112.13      125.52     13.27 o 
   4  32   0       15.07       26.09     24.91 o 
   1  33   0       22.49       14.71      6.32 o 
   2  33   0        2.85       19.86      5.91 o 
   3  33   0      211.35      212.13     30.05 o 
   4  33   0        4.56        1.51     13.25 o 
   0  34   0       18.24        8.32     16.73 o 
   1  34   0       13.66       20.51      6.50 o 
   2  34   0      676.13      562.93     12.59 o 
   3  34   0      986.42     1058.81     20.97 o 
   4  34   0       76.04       70.44     14.22 o 
   1  35   0      505.36      413.38     13.20 o 
   2  35   0       53.61       71.01      7.07 o 
   3  35   0     2364.72     2296.12     34.75 o 
   4  35   0        5.81       12.45     12.33 o 
   0  36   0      118.45      128.25     11.11 o 
   1  36   0      437.17      388.54     21.76 o 
   2  36   0       22.82       22.88      6.18 o 
   3  36   0       29.88       58.84      8.83 o 
   4  36   0       18.55       20.05     12.98 o 
   1  37   0        4.60       10.60      6.63 o 
   2  37   0       14.59        3.99      5.89 o 
   3  37   0      322.76      338.06     14.06 o 
   4  37   0       38.93       18.70     16.95 o 
   0  38   0       26.62       35.96      9.26 o 
   1  38   0      247.87      225.68     10.84 o 
   2  38   0       12.17       13.94      6.16 o 
   3  38   0      617.13      593.81     22.08 o 
   1  39   0      660.81      538.00     14.77 o 
   2  39   0       10.81        0.56     12.32 o 
   3  39   0      242.24      273.73     18.63 o 
   0  40   0       33.26       32.03      9.54 o 
   1  40   0        0.04        5.24      6.99 o 
   2  40   0       11.99       11.84      8.82 o 
   3  40   0       26.09       46.34     12.20 o 
   1  41   0       22.59        9.52      7.45 o 
   2  41   0       19.71       21.21      7.85 o 
   3  41   0        1.12        4.44     11.14 o 
   0  42   0        5.01        9.57      9.06 o 
   1  42   0        7.24       -2.61      7.12 o 
   2  42   0        1.77       10.86      7.71 o 
   3  42   0       12.93       14.70     11.85 o 
   1  43   0       21.95        4.06      7.57 o 
   2  43   0        2.75       -4.33      9.54 o 
   3  43   0       12.98       19.44     15.33 o 
   0  44   0        9.87       43.09     22.12 o 
   1  44   0        6.64       -5.74      7.30 o 
   2  44   0       10.41       39.44     11.15 o 
   3  44   0       16.30       35.65     12.42 o 
   1  45   0        7.51        5.83      8.22 o 
   2  45   0        9.48        8.49     10.37 o 
   0  46   0      242.36      280.08     19.27 o 
   1  46   0       27.84       18.79      8.93 o 
   2  46   0       40.92       52.69     24.46 o 
   1  47   0        4.08      -12.12      8.08 o 
   2  47   0        6.47        8.00     10.87 o 
   0  48   0      108.46      107.26     13.20 o 
   1  48   0       49.39       82.59     10.81 o 
   2  48   0       11.16       27.55     11.54 o 
   1  49   0        7.30       -3.75      8.77 o 
   0  50   0        3.58        9.45     16.02 o 
   1  50   0       18.71       17.19      9.78 o 
  -5   0   1       29.38       27.87     14.82 o 
  -3   0   1      252.18      267.46      9.89 o 
  -1   0   1     3649.35     3685.10     37.96 o 
   1   0   1    69176.61    71064.89   1648.06 o 
   3   0   1      101.58      111.38      7.81 o 
   5   0   1      875.03      779.73     30.78 o 
  -5   1   1       63.28       52.84      8.22 o 
  -4   1   1      909.67      894.35     11.84 o 
  -3   1   1     1166.10     1178.65      9.81 o 
  -2   1   1        0.09        1.11      2.49 o 
  -1   1   1        1.49       -0.82      1.55 o 
   0   1   1     4071.73     3947.53     25.07 o 
   1   1   1    26538.42    27362.71    181.79 o 
   2   1   1        0.22        1.92      3.25 o 
   3   1   1        9.47        9.70      4.15 o 
   4   1   1       22.79       33.25      7.24 o 
   5   1   1        8.30       32.36     10.62 o 
  -5   2   1      110.55       99.99      8.86 o 
  -4   2   1      141.35      167.67     11.08 o 
  -3   2   1     1753.93     1745.73     14.04 o 
  -2   2   1        7.43        8.55      2.62 o 
  -1   2   1      889.55      903.61      9.09 o 
   0   2   1     2207.15     2172.51     14.59 o 
   1   2   1     6374.67     6277.90     44.88 o 
   2   2   1        0.69       -2.26      3.15 o 
   3   2   1      290.49      261.85      6.41 o 
   4   2   1       20.47       28.95      7.13 o 
   5   2   1       31.72       35.31      8.84 o 
  -5   3   1        0.15       -0.19      6.86 o 
  -4   3   1       64.33      104.96      5.21 o 
  -3   3   1       73.89      111.52      4.50 o 
  -2   3   1     1132.18     1099.48     17.19 o 
  -1   3   1      268.54      264.03      5.27 o 
   0   3   1       60.06       56.87      2.51 o 
   1   3   1     1403.26     1297.01     15.38 o 
   2   3   1     1303.03     1487.72     13.69 o 
   3   3   1        6.13        8.47      4.63 o 
   4   3   1       19.94        5.01      6.76 o 
   5   3   1        1.09       12.49      8.17 o 
  -5   4   1        2.52        8.55      6.93 o 
  -4   4   1       33.42       46.60      5.69 o 
  -3   4   1      317.73      332.63      7.84 o 
  -2   4   1      206.50      177.66      5.66 o 
  -1   4   1      254.49      269.19      5.87 o 
   0   4   1     3371.06     3328.71     24.08 o 
   1   4   1     7571.59     7807.29     54.67 o 
   2   4   1      206.38      226.00      8.97 o 
   3   4   1      558.62      577.56     11.34 o 
   4   4   1        5.57       13.36      6.81 o 
   5   4   1      280.23      291.96     12.81 o 
  -5   5   1        0.03        3.76      6.80 o 
  -4   5   1       98.07       92.94      5.10 o 
  -3   5   1     1623.69     1582.68     21.96 o 
  -2   5   1      917.02      928.35     10.20 o 
  -1   5   1      678.53      621.04      9.39 o 
   0   5   1      521.02      468.87      5.13 o 
   1   5   1     8249.42     8134.56     50.88 o 
   2   5   1      172.00      189.08     12.58 o 
   3   5   1       43.61       45.86      6.28 o 
   4   5   1      165.03      185.25      9.69 o 
   5   5   1       24.18       33.29     13.36 o 
  -5   6   1       24.74       16.21      9.24 o 
  -4   6   1        3.06        7.69      3.97 o 
  -3   6   1     1043.30     1013.81     25.93 o 
  -2   6   1     1061.94     1027.41     10.23 o 
  -1   6   1       39.87       30.50      3.94 o 
   0   6   1       34.56       35.41      2.21 o 
   1   6   1      519.38      562.05      6.40 o 
   2   6   1     6418.40     6596.94     45.43 o 
   3   6   1        0.02       -0.01      3.88 o 
   4   6   1       32.94       30.82      7.22 o 
   5   6   1        3.70       12.77      8.12 o 
  -5   7   1        6.32       -5.01      6.44 o 
  -4   7   1       66.66       66.33      5.41 o 
  -3   7   1        3.08       11.17      3.13 o 
  -2   7   1      144.56      143.50      4.41 o 
  -1   7   1     4776.55     4548.23     39.00 o 
   0   7   1        2.14       -0.51      2.19 o 
   1   7   1       65.28       82.70      3.27 o 
   2   7   1     1347.25     1467.87     11.96 o 
   3   7   1       60.50       59.46      5.74 o 
   4   7   1       26.58       29.40      7.20 o 
   5   7   1        0.22        9.39      8.07 o 
  -5   8   1       37.27       47.61      9.90 o 
  -4   8   1       35.91       24.64      3.64 o 
  -3   8   1      258.86      279.41      9.06 o 
  -2   8   1        3.17        6.60      2.86 o 
  -1   8   1     1220.69     1123.83     13.57 o 
   0   8   1     3021.47     2926.48     19.54 o 
   1   8   1       19.81       17.07      2.75 o 
   2   8   1      318.54      334.34      5.28 o 
   3   8   1      102.48       87.66      5.02 o 
   4   8   1       50.91       47.81     11.39 o 
   5   8   1        0.17       14.46      8.15 o 
  -5   9   1       23.91       13.75     10.94 o 
  -4   9   1       95.20       87.62      5.13 o 
  -3   9   1        4.59       -0.36      3.26 o 
  -2   9   1      111.84      126.53      4.22 o 
  -1   9   1      301.64      296.75      8.82 o 
   0   9   1     2425.27     2252.28     15.83 o 
   1   9   1      847.48      817.04      8.71 o 
   2   9   1        0.00       -2.64      2.38 o 
   3   9   1      117.85      138.24      7.65 o 
   4   9   1       45.40       58.59      7.66 o 
   5   9   1       16.74       26.77      8.52 o 
  -5  10   1       67.63       81.49     39.06 o 
  -4  10   1        8.05        6.32      3.91 o 
  -3  10   1       58.30       60.45      6.07 o 
  -2  10   1       70.57       76.72      3.54 o 
  -1  10   1      233.37      219.89      6.28 o 
   0  10   1        0.66        0.33      2.63 o 
   1  10   1       53.20       47.51      4.27 o 
   2  10   1        0.20       -0.56      2.58 o 
   3  10   1        0.73       -4.94      5.36 o 
   4  10   1        1.67       23.91      7.00 o 
   5  10   1       43.60       35.30     11.76 o 
  -5  11   1       10.77       10.59     11.08 o 
  -4  11   1        2.01       -0.30      3.86 o 
  -3  11   1      103.80      113.23      4.78 o 
  -2  11   1      247.18      204.02      5.25 o 
  -1  11   1      379.10      387.67      6.66 o 
   0  11   1      112.61      115.10      4.21 o 
   1  11   1        3.40        6.25      2.87 o 
   2  11   1     1480.85     1391.38     23.87 o 
   3  11   1       93.62       97.56      7.72 o 
   4  11   1       37.02       58.77      7.69 o 
   5  11   1        8.70       28.52     13.14 o 
  -5  12   1        5.38        7.70     11.16 o 
  -4  12   1       33.92       22.76      5.54 o 
  -3  12   1        2.44        7.04      4.24 o 
  -2  12   1      117.38      113.54      4.10 o 
  -1  12   1       72.92       60.43      3.75 o 
   0  12   1        7.32        6.47      2.76 o 
   1  12   1      208.88      190.35      5.39 o 
   2  12   1      119.78      125.80      5.24 o 
   3  12   1      103.79      120.93      6.86 o 
   4  12   1       78.69       93.36     12.28 o 
   5  12   1        7.55       25.62     13.04 o 
  -5  13   1       46.66       59.21     18.06 o 
  -4  13   1       11.16        7.53      4.49 o 
  -3  13   1       26.19       35.66      3.86 o 
  -2  13   1      932.92      984.57      9.78 o 
  -1  13   1      731.94      705.98      9.03 o 
   0  13   1      349.19      332.48      5.61 o 
   1  13   1      148.96      179.99      5.41 o 
   2  13   1     2132.53     2140.76     16.68 o 
   3  13   1      143.23      144.05      8.13 o 
   4  13   1        0.24        1.12      6.42 o 
   5  13   1        6.45        6.93     12.65 o 
  -5  14   1       26.85       25.85     16.43 o 
  -4  14   1        7.27       -1.90      4.91 o 
  -3  14   1      443.18      437.62     10.31 o 
  -2  14   1     1428.58     1393.97     12.17 o 
  -1  14   1      232.70      223.40      6.01 o 
   0  14   1       81.84       97.26      3.73 o 
   1  14   1      658.46      656.82      8.40 o 
   2  14   1     1107.03     1162.58     11.40 o 
   3  14   1       42.28       43.59      8.19 o 
   4  14   1      194.60      181.96     12.48 o 
   5  14   1        8.45       26.53     13.11 o 
  -5  15   1      375.38      370.69     26.85 o 
  -4  15   1        0.00       -1.47      4.84 o 
  -3  15   1      507.42      561.90      8.33 o 
  -2  15   1        0.97        0.97      3.69 o 
  -1  15   1      439.28      430.49      7.50 o 
   0  15   1     1779.94     1819.80     14.35 o 
   1  15   1        8.98       19.00      3.45 o 
   2  15   1     1124.51     1191.59     11.65 o 
   3  15   1      208.42      204.90      7.70 o 
   4  15   1       63.41       63.92     12.08 o 
   5  15   1        6.72       -8.24     13.15 o 
  -5  16   1       20.89       12.19     11.56 o 
  -4  16   1      131.86      143.24      7.32 o 
  -3  16   1     1070.43     1110.49     12.30 o 
  -2  16   1      115.50      100.71      6.47 o 
  -1  16   1      283.96      331.28      7.01 o 
   0  16   1     1821.53     1819.50     14.48 o 
   1  16   1      381.50      353.69      6.69 o 
   2  16   1      356.03      368.39      7.46 o 
   3  16   1       11.85        5.65      5.09 o 
   4  16   1       37.43       51.12      9.60 o 
   5  16   1        8.03       41.79     24.08 o 
  -5  17   1      251.34      268.61     25.26 o 
  -4  17   1       96.60       89.44      7.06 o 
  -3  17   1      123.18      138.15      5.67 o 
  -2  17   1      219.31      175.39      8.02 o 
  -1  17   1      687.78      765.37     10.21 o 
   0  17   1        5.23       12.79      3.02 o 
   1  17   1       20.57       16.42      4.24 o 
   2  17   1      910.04      922.55     11.39 o 
   3  17   1       27.92       31.80      5.55 o 
   4  17   1        0.10        7.53     25.09 o 
   5  17   1       54.90       49.57     14.26 o 
  -5  18   1      695.18      649.94     23.56 o 
  -4  18   1       22.31       41.99      8.04 o 
  -3  18   1      455.69      452.86     12.99 o 
  -2  18   1        5.58       11.49      5.01 o 
  -1  18   1        6.26        7.06      4.03 o 
   0  18   1      973.04      996.73      9.97 o 
   1  18   1      292.82      275.11      6.53 o 
   2  18   1      644.91      692.08     10.04 o 
   3  18   1       10.23       12.21      5.20 o 
   4  18   1      115.70      100.26     13.87 o 
   5  18   1       17.40       -3.90     12.74 o 
  -5  19   1      211.87      202.68     16.70 o 
  -4  19   1     1321.31     1270.61     18.59 o 
  -3  19   1      553.78      613.31     13.64 o 
  -2  19   1      109.37      117.16      6.99 o 
  -1  19   1       48.62       51.64      4.86 o 
   0  19   1     4918.96     5232.31     34.78 o 
   1  19   1      613.77      637.11      8.96 o 
   2  19   1      232.73      223.79      6.74 o 
   3  19   1       85.99       83.08      6.23 o 
   4  19   1        1.85       11.40     11.25 o 
   5  19   1       53.42       42.93     17.78 o 
  -5  20   1       56.64       38.46     12.58 o 
  -4  20   1     2517.21     2487.51     29.03 o 
  -3  20   1      128.14      150.51      8.56 o 
  -2  20   1        1.55       15.81      4.23 o 
  -1  20   1       40.98       29.60      4.61 o 
   0  20   1     3055.07     3208.28     23.24 o 
   1  20   1     1021.99     1093.73     10.72 o 
   2  20   1        9.58       12.51      3.94 o 
   3  20   1       41.13       42.19      5.76 o 
   4  20   1       69.41       70.52     15.08 o 
   5  20   1      108.30      130.49     16.74 o 
  -5  21   1        0.57        9.76     17.37 o 
  -4  21   1      637.83      637.48     13.67 o 
  -3  21   1        2.17       -3.52      5.46 o 
  -2  21   1      705.99      626.97     19.06 o 
  -1  21   1       21.38       26.57      9.15 o 
   0  21   1      110.70      126.62     12.81 o 
   1  21   1       90.49      113.74      4.51 o 
   2  21   1       98.57       97.58      5.29 o 
   3  21   1        9.20        9.12      5.88 o 
   4  21   1        2.86        7.79      9.26 o 
   5  21   1      358.46      306.51     20.92 o 
  -5  22   1       36.81       60.99     15.49 o 
  -4  22   1      142.65      170.19      8.85 o 
  -3  22   1      224.38      216.64      9.94 o 
  -2  22   1       19.80       12.99      4.80 o 
  -1  22   1       18.69       27.16      4.83 o 
   0  22   1      183.63      187.99      6.34 o 
   1  22   1      401.15      386.69      6.88 o 
   2  22   1      648.55      644.69     10.02 o 
   3  22   1        0.94       -3.55      7.77 o 
   4  22   1        0.76        2.39      9.16 o 
  -5  23   1        9.33       10.79     12.04 o 
  -4  23   1      527.86      522.41     12.78 o 
  -3  23   1        0.00       -8.28      5.52 o 
  -2  23   1        4.81       -0.89      4.82 o 
  -1  23   1      252.48      240.70      8.16 o 
   0  23   1      206.94      206.87      6.43 o 
   1  23   1      258.25      241.66      6.02 o 
   2  23   1       27.65       31.60      5.33 o 
   3  23   1        2.64       -5.07      7.74 o 
   4  23   1        1.93        3.09      9.44 o 
  -5  24   1        0.04      -14.00     11.56 o 
  -4  24   1      568.26      544.00     13.07 o 
  -3  24   1       39.04       33.88      6.81 o 
  -2  24   1      133.56      119.18      7.11 o 
  -1  24   1      583.58      564.87     11.44 o 
   0  24   1        0.87        1.93      4.10 o 
   1  24   1      219.53      247.86      6.16 o 
   2  24   1       30.88       31.90      4.88 o 
   3  24   1      128.62      143.65     21.05 o 
   4  24   1        1.28       -2.12      9.25 o 
  -5  25   1       12.16        8.18     12.47 o 
  -4  25   1      227.03      212.80     15.98 o 
  -3  25   1      252.02      241.67     12.36 o 
  -2  25   1        1.44       -0.71      5.03 o 
  -1  25   1       75.31       84.62      6.29 o 
   0  25   1       34.06       34.25      4.27 o 
   1  25   1      157.53      206.50      5.88 o 
   2  25   1       38.07       50.20      4.60 o 
   3  25   1       42.62       48.44      9.25 o 
   4  25   1       91.15       77.61     14.36 o 
  -5  26   1       23.41       10.43     12.90 o 
  -4  26   1        8.22       17.52     10.97 o 
  -3  26   1      244.98      249.80     13.56 o 
  -2  26   1        0.00       -1.34      5.04 o 
  -1  26   1      104.18      111.19      6.85 o 
   0  26   1      137.21      158.75     13.42 o 
   1  26   1      236.58      264.97      6.52 o 
   2  26   1       41.86       39.46      5.36 o 
   3  26   1       84.64       99.61     10.33 o 
   4  26   1      139.95      173.23     18.63 o 
  -5  27   1       13.80       14.93     12.87 o 
  -4  27   1       76.46       85.84     13.05 o 
  -3  27   1        6.23        6.34     11.33 o 
  -2  27   1      134.46      127.12      7.75 o 
  -1  27   1      238.45      237.66      9.07 o 
   0  27   1      424.27      395.21      8.56 o 
   1  27   1        0.62        7.81      3.72 o 
   2  27   1       11.29       14.02      4.98 o 
   3  27   1       33.67       23.63      8.80 o 
   4  27   1       74.51       54.35     11.08 o 
  -5  28   1        4.11        9.81     13.01 o 
  -4  28   1      228.95      230.71     16.57 o 
  -3  28   1       22.79       29.01      8.61 o 
  -2  28   1      350.21      346.99     10.85 o 
  -1  28   1      559.77      492.20     11.76 o 
   0  28   1       35.88       38.21      5.47 o 
   1  28   1      528.57      504.65      8.22 o 
   2  28   1       35.29       46.30      5.59 o 
   3  28   1        0.98        0.51      8.62 o 
   4  28   1        9.91       14.39     10.21 o 
  -4  29   1        7.83       -4.56     10.57 o 
  -3  29   1        0.40       -3.09      7.73 o 
  -2  29   1       19.74       27.60      6.15 o 
  -1  29   1     1416.55     1315.07     36.44 o 
   0  29   1       63.05       64.06      7.07 o 
   1  29   1       43.11       72.64      5.08 o 
   2  29   1       38.68       43.17      5.18 o 
   3  29   1        8.85        8.26     10.59 o 
   4  29   1        7.29       -5.61     13.02 o 
  -4  30   1        0.05       -5.35     26.30 o 
  -3  30   1      101.08      123.78     11.85 o 
  -2  30   1      560.19      559.64     13.15 o 
  -1  30   1      291.86      327.04     17.76 o 
   0  30   1      225.67      220.18      7.41 o 
   1  30   1      372.66      360.26      8.15 o 
   2  30   1        4.96        3.79      4.52 o 
   3  30   1       53.27       61.86      8.42 o 
   4  30   1        1.92        0.31     10.07 o 
  -4  31   1        0.03       -6.30     15.70 o 
  -3  31   1       75.50       89.79     10.93 o 
  -2  31   1       56.34       72.82      7.30 o 
  -1  31   1      145.04      164.30      8.55 o 
   0  31   1       18.57       20.56      4.62 o 
   1  31   1        0.40        9.67      5.08 o 
   2  31   1       98.88      105.22      7.92 o 
   3  31   1       83.29       74.00      8.65 o 
   4  31   1       10.81       13.62     12.33 o 
  -4  32   1       27.11       31.45     12.25 o 
  -3  32   1       15.76        3.24      8.67 o 
  -2  32   1       13.73       38.34      8.91 o 
  -1  32   1     1126.14     1105.71     23.62 o 
   0  32   1        1.25        6.31      4.42 o 
   1  32   1       14.80       -3.57      7.05 o 
   2  32   1        0.02       -6.25      4.72 o 
   3  32   1      551.92      508.07     15.15 o 
   4  32   1       11.53       10.04     18.72 o 
  -4  33   1       24.82       25.45     15.67 o 
  -3  33   1        6.23       -4.68     15.65 o 
  -2  33   1     2953.14     2823.19     42.57 o 
  -1  33   1        0.20        8.74      6.01 o 
   0  33   1      147.17      157.63      8.91 o 
   1  33   1        6.50        1.05      5.01 o 
   2  33   1        6.57        3.63      5.29 o 
   3  33   1        1.00        5.31      7.55 o 
   4  33   1        0.46      -14.96      9.97 o 
  -4  34   1       35.97       27.98     12.36 o 
  -3  34   1       35.95       39.12      9.99 o 
  -2  34   1     2781.76     2664.34     41.42 o 
  -1  34   1      304.84      242.28     10.34 o 
   0  34   1       96.65       94.80      7.98 o 
   1  34   1        0.44        3.16      5.17 o 
   2  34   1      210.02      217.27     10.45 o 
   3  34   1      359.57      336.49     12.81 o 
   4  34   1        1.46        8.64     10.83 o 
  -4  35   1       41.50       52.53     13.07 o 
  -3  35   1      195.80      194.01     14.22 o 
  -2  35   1      927.27      949.78     37.64 o 
  -1  35   1       84.58       47.66      7.27 o 
   0  35   1        7.49        1.82      6.11 o 
   1  35   1      134.25      136.70      7.58 o 
   2  35   1      555.88      525.81     12.63 o 
   3  35   1       14.55       22.86      9.18 o 
  -4  36   1        0.36       -5.10     11.66 o 
  -3  36   1       30.32       29.64     10.09 o 
  -2  36   1      353.45      333.93     22.55 o 
  -1  36   1       38.96       44.92      7.32 o 
   0  36   1       48.71       44.04      7.35 o 
   1  36   1       20.76       18.09      5.26 o 
   2  36   1       30.48       41.32      7.46 o 
   3  36   1       50.14       38.76     17.48 o 
  -4  37   1        7.93       11.42     12.46 o 
  -3  37   1       34.85       28.72      9.92 o 
  -2  37   1      160.28      162.12     24.17 o 
  -1  37   1       88.09       75.43      8.15 o 
   0  37   1      214.48      207.19     10.41 o 
   1  37   1        1.82       -2.04      4.92 o 
   2  37   1      196.61      192.92      9.41 o 
   3  37   1       48.16       32.75     12.38 o 
  -4  38   1       14.02       18.96     12.79 o 
  -3  38   1       39.25       34.29     10.73 o 
  -2  38   1       59.75       61.98     18.95 o 
  -1  38   1      101.57       83.59      8.43 o 
   0  38   1        0.29       18.59      7.07 o 
   1  38   1       13.62        2.38      6.18 o 
   2  38   1       67.77       53.38      8.33 o 
   3  38   1       16.42       33.63     12.25 o 
  -3  39   1      332.40      329.44     14.52 o 
  -2  39   1       30.61       17.81      9.59 o 
  -1  39   1       47.16       45.34     10.11 o 
   0  39   1      974.74      829.65     17.76 o 
   1  39   1        0.10       -0.45      6.09 o 
   2  39   1       61.83       54.23      7.31 o 
   3  39   1       10.28       13.04     11.96 o 
  -3  40   1       37.19       41.85      9.18 o 
  -2  40   1        9.35       16.99     10.56 o 
  -1  40   1        2.55        5.87     11.58 o 
   0  40   1      373.26      333.95     12.77 o 
   1  40   1        3.92        1.80      6.17 o 
   2  40   1       58.71       68.63      8.79 o 
   3  40   1       24.10       39.40     28.69 o 
  -3  41   1       51.76       54.33     21.08 o 
  -2  41   1       12.29        8.67      9.39 o 
  -1  41   1       95.77      100.41     11.96 o 
   0  41   1       81.91       74.96      7.73 o 
   1  41   1      103.16      121.50      8.79 o 
   2  41   1       29.19       47.63      9.89 o 
   3  41   1       10.04       24.05     20.38 o 
  -3  42   1       34.66       46.18      9.54 o 
  -2  42   1       25.78       31.02     10.48 o 
  -1  42   1       10.51        6.25      9.32 o 
   0  42   1        6.64       13.76      6.75 o 
   1  42   1        2.24       -4.15      6.37 o 
   2  42   1       22.31       26.98      8.38 o 
   3  42   1       18.42       12.08     12.16 o 
  -3  43   1       65.70       77.87     10.64 o 
  -2  43   1        8.19       19.32     10.51 o 
  -1  43   1        8.80       10.44     10.15 o 
   0  43   1       59.58       53.26      7.61 o 
   1  43   1        0.02       -4.58      6.77 o 
   2  43   1        0.36      -10.16      6.77 o 
  -3  44   1       48.70       62.66     11.14 o 
  -2  44   1        0.73       16.64     10.44 o 
  -1  44   1        8.70       14.52     10.02 o 
   0  44   1       48.01       51.03      7.79 o 
   1  44   1       17.42       23.71      7.28 o 
   2  44   1        0.27       -1.72      9.17 o 
  -2  45   1       53.54       56.62     12.09 o 
  -1  45   1        0.91       -6.06      9.53 o 
   0  45   1        5.46      -11.70     10.03 o 
   1  45   1       57.11       51.19      8.10 o 
   2  45   1       21.73        4.98      8.61 o 
  -2  46   1       28.43       19.68     11.02 o 
  -1  46   1      112.27      131.84     19.44 o 
   0  46   1       16.82       26.86      8.81 o 
   1  46   1       37.50       37.75      8.07 o 
   2  46   1        2.34        0.98     22.10 o 
  -2  47   1       31.73       47.25     17.30 o 
  -1  47   1       75.90       83.33     12.62 o 
   0  47   1       53.48       60.85      9.94 o 
   1  47   1      109.24      126.12     10.50 o 
   2  47   1       45.97       45.12     13.36 o 
  -2  48   1       13.86        0.82     10.39 o 
  -1  48   1       99.24      126.22     14.30 o 
   0  48   1        6.31       -9.61      8.26 o 
   1  48   1       11.73       21.56      9.61 o 
  -1  49   1      451.20      517.31     21.41 o 
   0  49   1       69.22      104.53     15.54 o 
   1  49   1       11.30       14.24      8.06 o 
  -1  50   1        9.09       19.07      9.73 o 
   0  50   1       28.68       33.21     20.91 o 
   1  50   1       37.01       30.60     10.18 o 
   0  51   1        6.31      -10.38     14.37 o 
  -6   0   2        1.28       19.56     16.51 o 
  -4   0   2        3.22       -2.12      8.01 o 
  -2   0   2        0.00        0.35      3.96 o 
   0   0   2      123.76      121.35     11.44 o 
   2   0   2      350.23      405.62     15.00 o 
   4   0   2       71.79       64.97     12.21 o 
  -6   1   2       13.03        9.65     16.26 o 
  -5   1   2      105.46      108.12      8.21 o 
  -4   1   2        5.66        3.32      4.25 o 
  -3   1   2     1159.65     1219.97     13.75 o 
  -2   1   2      106.74      130.95      4.33 o 
  -1   1   2      152.93      185.79      4.43 o 
   0   1   2     1304.00     1323.98      9.41 o 
   1   1   2     1129.79     1075.51     10.73 o 
   2   1   2     3172.21     3360.57     29.98 o 
   3   1   2        3.90       18.60      6.53 o 
   4   1   2        1.35       11.64      7.47 o 
   5   1   2        0.45       -6.79      8.54 o 
  -6   2   2        0.66      -11.45     15.62 o 
  -5   2   2        9.42        1.91      6.02 o 
  -4   2   2      230.73      245.38      7.49 o 
  -3   2   2        0.08       11.93      4.57 o 
  -2   2   2     2356.80     2381.25     18.75 o 
  -1   2   2      237.88      260.24      5.10 o 
   0   2   2      908.55      961.56      7.67 o 
   1   2   2       40.10       63.86      4.26 o 
   2   2   2     5933.34     5940.00     46.72 o 
   3   2   2       45.65       44.12      7.05 o 
   4   2   2       13.65       17.82      7.63 o 
   5   2   2        2.72        6.62      8.67 o 
  -6   3   2        0.47       23.98     17.34 o 
  -5   3   2       15.98       17.99      5.63 o 
  -4   3   2       37.47       37.96      5.27 o 
  -3   3   2       85.24       73.20      5.50 o 
  -2   3   2      524.45      565.50      8.98 o 
  -1   3   2      718.01      668.68      8.23 o 
   0   3   2        0.02       -3.17      2.55 o 
   1   3   2       34.01       60.74      3.81 o 
   2   3   2      235.01      344.44      9.66 o 
   3   3   2        0.02        5.09      6.21 o 
   4   3   2       69.64       73.21      8.65 o 
   5   3   2        2.24       11.38     11.77 o 
  -6   4   2        0.38       24.34     17.84 o 
  -5   4   2        6.46        6.18      5.30 o 
  -4   4   2       22.54       32.72      5.17 o 
  -3   4   2     1076.79     1145.42     15.03 o 
  -2   4   2       24.75       24.40      5.20 o 
  -1   4   2     1082.56     1016.69      9.29 o 
   0   4   2      498.98      530.35      6.23 o 
   1   4   2      170.74      170.50      4.99 o 
   2   4   2     1282.96     1323.20     23.22 o 
   3   4   2       97.60       98.05      9.40 o 
   4   4   2       37.87       46.76      8.24 o 
   5   4   2       72.74       88.70     10.36 o 
  -6   5   2        3.21       -9.28     15.86 o 
  -5   5   2       31.01       35.82      5.93 o 
  -4   5   2       11.36       21.81      4.92 o 
  -3   5   2        4.29        6.76      4.35 o 
  -2   5   2     2478.06     2609.88     20.20 o 
  -1   5   2     2889.68     3012.53     24.45 o 
   0   5   2     1644.19     1560.09     14.29 o 
   1   5   2       85.23       81.17      4.05 o 
   2   5   2     5944.57     5948.34     46.87 o 
   3   5   2      259.99      284.78     10.57 o 
   4   5   2      177.91      162.78     10.61 o 
   5   5   2       21.25       31.35      9.21 o 
  -6   6   2      112.09      136.22     21.86 o 
  -5   6   2        2.32       -2.64      5.08 o 
  -4   6   2       70.26       78.52      6.57 o 
  -3   6   2        2.02        3.79      5.02 o 
  -2   6   2     5559.15     5913.27     45.23 o 
  -1   6   2      738.65      693.84      9.49 o 
   0   6   2      535.07      489.97      8.96 o 
   1   6   2        5.97        6.40      3.31 o 
   2   6   2     3113.82     3216.00     29.19 o 
   3   6   2      826.31      819.50     14.97 o 
   4   6   2       21.59       21.51      7.65 o 
   5   6   2        4.44        6.38      9.47 o 
  -5   7   2       39.94       45.34      6.82 o 
  -4   7   2       44.39       39.88      5.91 o 
  -3   7   2       95.34      106.08      9.48 o 
  -2   7   2     4244.56     4725.08     53.51 o 
  -1   7   2        9.25       22.34      4.31 o 
   0   7   2     3008.01     2790.62     22.29 o 
   1   7   2      524.80      534.67      7.95 o 
   2   7   2      394.21      424.91     10.20 o 
   3   7   2     1641.67     1582.63     20.53 o 
   4   7   2        9.23       23.48      7.71 o 
   5   7   2        9.64       -0.39      8.51 o 
  -5   8   2      409.14      399.84     12.03 o 
  -4   8   2        2.71        6.30      5.58 o 
  -3   8   2        9.12       15.37      5.31 o 
  -2   8   2       39.27       53.16      5.43 o 
  -1   8   2     1299.81     1334.57     15.96 o 
   0   8   2       53.22       58.00      4.02 o 
   1   8   2      504.51      482.35      7.71 o 
   2   8   2      302.25      314.21      9.45 o 
   3   8   2      928.77      959.69     16.05 o 
   4   8   2       25.02       17.39      7.71 o 
   5   8   2       14.10       31.19      9.22 o 
  -5   9   2      207.77      191.56     12.49 o 
  -4   9   2       41.03       39.02      5.84 o 
  -3   9   2      155.56      172.46      6.80 o 
  -2   9   2      577.94      546.33     12.11 o 
  -1   9   2      399.94      400.01      7.31 o 
   0   9   2       42.42       54.16      4.26 o 
   1   9   2       13.29       18.05      3.63 o 
   2   9   2        0.93       11.88      5.30 o 
   3   9   2      254.25      263.17     14.27 o 
   4   9   2       47.38       59.22      8.49 o 
   5   9   2       43.74       38.84     13.02 o 
  -5  10   2        0.33        2.82      5.37 o 
  -4  10   2      128.11      137.09      7.64 o 
  -3  10   2      110.48      116.67      6.06 o 
  -2  10   2      222.62      256.83      8.69 o 
  -1  10   2      235.85      286.09      6.55 o 
   0  10   2     1780.49     1710.40     14.11 o 
   1  10   2       26.00       23.80      4.22 o 
   2  10   2        0.00        0.07      5.10 o 
   3  10   2      850.39      788.89     14.68 o 
   4  10   2       46.53       34.03      8.09 o 
   5  10   2        0.72       14.44      9.05 o 
  -5  11   2      108.47      107.25     11.23 o 
  -4  11   2       84.80      102.37      6.79 o 
  -3  11   2       41.22       60.96      7.08 o 
  -2  11   2      205.33      231.69      8.47 o 
  -1  11   2       46.17       67.88      4.18 o 
   0  11   2      171.37      174.05      4.70 o 
   1  11   2      433.12      399.89      7.49 o 
   2  11   2       48.20       43.65      6.88 o 
   3  11   2       68.78      105.57      7.87 o 
   4  11   2      109.26      114.44     12.60 o 
   5  11   2        0.18        6.24      8.67 o 
  -5  12   2       54.29       50.55     12.28 o 
  -4  12   2        8.24        7.65      6.18 o 
  -3  12   2      125.21      126.29      6.17 o 
  -2  12   2      214.02      253.14      8.89 o 
  -1  12   2       78.46      131.56      5.73 o 
   0  12   2       34.46       53.42      3.38 o 
   1  12   2        3.39       -3.37      3.49 o 
   2  12   2       32.92       41.49      3.52 o 
   3  12   2      608.45      596.48     13.19 o 
   4  12   2       55.09       49.77      8.21 o 
   5  12   2       22.00       19.25     14.04 o 
  -5  13   2       93.20      100.82     13.25 o 
  -4  13   2       35.66       35.85      7.00 o 
  -3  13   2       20.80       37.85      4.93 o 
  -2  13   2      111.51      125.92      8.42 o 
  -1  13   2     2171.75     2127.89     28.04 o 
   0  13   2      271.45      239.92      5.60 o 
   1  13   2       75.41       82.47      4.68 o 
   2  13   2       37.60       28.21      3.59 o 
   3  13   2     1113.02     1144.03     17.36 o 
   4  13   2       14.39       14.33      7.48 o 
   5  13   2        3.58        8.79     13.70 o 
  -5  14   2        4.41       11.51     10.86 o 
  -4  14   2      135.74      124.99     10.11 o 
  -3  14   2       24.39       17.76      5.54 o 
  -2  14   2     2339.24     2493.36     27.42 o 
  -1  14   2       42.02       42.28      2.85 o 
   0  14   2     1487.92     1364.82     12.31 o 
   1  14   2      274.16      257.26     11.47 o 
   2  14   2       30.02       33.89      3.76 o 
   3  14   2      167.88      213.37      9.42 o 
   4  14   2       52.72       48.02      8.07 o 
   5  14   2       44.70       50.73     15.09 o 
  -5  15   2        0.29       15.91     12.79 o 
  -4  15   2       63.52       69.56      7.94 o 
  -3  15   2       63.72       79.75      5.86 o 
  -2  15   2     1560.60     1732.02     16.94 o 
  -1  15   2      200.76      192.01      4.97 o 
   0  15   2       33.23       22.33      3.75 o 
   1  15   2        0.14        1.39      3.65 o 
   2  15   2       72.16       87.09      4.42 o 
   3  15   2      205.37      245.84      9.78 o 
   4  15   2        1.30        0.27      7.23 o 
  -5  16   2        2.42      -12.51     10.43 o 
  -4  16   2        2.17        1.18      7.44 o 
  -3  16   2        2.62       12.48      8.26 o 
  -2  16   2      612.14      631.31      9.31 o 
  -1  16   2      448.26      381.21      5.76 o 
   0  16   2      107.41      128.74      5.39 o 
   1  16   2      464.32      472.11      8.29 o 
   2  16   2        9.38       -0.04      4.29 o 
   3  16   2      315.58      309.69     13.09 o 
   4  16   2       26.11       20.29      8.23 o 
  -5  17   2       82.31       77.23     13.19 o 
  -4  17   2        0.09        2.36      9.04 o 
  -3  17   2       10.44       16.75      6.01 o 
  -2  17   2      180.81      200.50      6.18 o 
  -1  17   2        0.50       -2.68      3.15 o 
   0  17   2       67.66       92.47      4.22 o 
   1  17   2      252.05      223.87      6.68 o 
   2  17   2        6.79        7.89      3.60 o 
   3  17   2       35.23       43.23      6.76 o 
   4  17   2       11.19       -6.25      9.30 o 
  -5  18   2       21.21       19.53     13.15 o 
  -4  18   2      462.11      423.76     13.48 o 
  -3  18   2      157.20      154.25      8.89 o 
  -2  18   2      920.14     1001.59     12.26 o 
  -1  18   2       43.57       33.74      3.91 o 
   0  18   2       17.54       22.34      3.51 o 
   1  18   2       34.94       48.43      5.77 o 
   2  18   2       60.04       74.43      6.21 o 
   3  18   2        0.20        3.31      4.87 o 
   4  18   2        2.27        0.49     11.42 o 
  -5  19   2        1.82        1.63     11.17 o 
  -4  19   2     1212.17     1176.52     20.95 o 
  -3  19   2        8.49        6.78     10.62 o 
  -2  19   2        4.48       -1.13      3.47 o 
  -1  19   2      487.78      446.07      8.13 o 
   0  19   2      249.61      246.48      5.97 o 
   1  19   2      404.29      463.41      9.53 o 
   2  19   2      244.25      246.35     11.04 o 
   3  19   2        7.81        5.18      5.31 o 
   4  19   2        0.02       17.45     12.18 o 
  -5  20   2       26.92        6.32     11.62 o 
  -4  20   2       97.72      104.98      8.94 o 
  -3  20   2     1246.27     1188.96     19.69 o 
  -2  20   2        3.24        2.54      3.69 o 
  -1  20   2      246.59      226.61      9.32 o 
   0  20   2      209.20      214.12      5.82 o 
   1  20   2     2117.04     2173.76     19.42 o 
   2  20   2       29.13       32.05      4.54 o 
   3  20   2        6.78       -2.77      6.96 o 
   4  20   2       27.48       30.17     12.96 o 
  -5  21   2       17.59       -6.50     11.18 o 
  -4  21   2      106.27      110.56      9.25 o 
  -3  21   2     3632.32     3410.87     38.09 o 
  -2  21   2      248.91      255.31      7.20 o 
  -1  21   2      536.43      493.95      9.39 o 
   0  21   2        6.90        5.17      3.42 o 
   1  21   2      371.95      443.70     11.50 o 
   2  21   2       21.36       30.47      4.69 o 
   3  21   2      109.75      126.90     12.38 o 
   4  21   2        2.21       16.17     29.78 o 
  -5  22   2        0.47        9.54     11.98 o 
  -4  22   2        5.94       -3.67      6.65 o 
  -3  22   2      160.95      180.83      9.74 o 
  -2  22   2        8.94       12.83      4.04 o 
  -1  22   2       11.86       19.73      4.63 o 
   0  22   2       78.63       74.95      4.45 o 
   1  22   2       68.28       66.63      4.66 o 
   2  22   2      628.73      621.98     10.36 o 
   3  22   2       66.25       69.83      9.12 o 
   4  22   2        0.64       11.99     12.26 o 
  -5  23   2       44.48       37.88     12.71 o 
  -4  23   2        0.00       -7.06      6.73 o 
  -3  23   2      809.00      762.38     16.39 o 
  -2  23   2        1.78        0.10      3.83 o 
  -1  23   2      115.45      126.27      6.43 o 
   0  23   2      498.76      476.91      7.86 o 
   1  23   2      852.10      821.80     10.39 o 
   2  23   2        0.93        1.77      7.39 o 
   3  23   2       76.94       78.69     10.12 o 
   4  23   2        7.92       27.23     12.84 o 
  -5  24   2        4.35        7.89     12.14 o 
  -4  24   2        8.30        4.71      6.98 o 
  -3  24   2     1856.15     1764.15     25.34 o 
  -2  24   2       15.77       16.12      6.18 o 
  -1  24   2      326.39      287.99      8.79 o 
   0  24   2       11.46        7.76      4.91 o 
   1  24   2      515.38      520.50      8.65 o 
   2  24   2       39.03       47.53      6.19 o 
   3  24   2       70.07       82.34     10.37 o 
   4  24   2       66.54       68.63     14.35 o 
  -5  25   2       55.29       72.60     14.06 o 
  -4  25   2        1.08       -9.37      6.66 o 
  -3  25   2     2594.88     2430.19     31.21 o 
  -2  25   2      265.27      255.48     10.44 o 
  -1  25   2       26.66       26.81      5.17 o 
   0  25   2       10.32       15.86      3.94 o 
   1  25   2       58.23       59.47      4.29 o 
   2  25   2      509.45      491.10      9.69 o 
   3  25   2        7.98       10.31      8.93 o 
   4  25   2        0.02        3.62     12.28 o 
  -5  26   2        2.14       -5.34     11.45 o 
  -4  26   2       40.02       36.15      8.16 o 
  -3  26   2      195.76      203.26     11.50 o 
  -2  26   2      984.38      870.19     16.87 o 
  -1  26   2       27.84       21.75      5.40 o 
   0  26   2      550.24      566.68     10.48 o 
   1  26   2        0.04        0.53      3.08 o 
   2  26   2      192.71      215.70      9.10 o 
   3  26   2       10.14        9.07      9.10 o 
   4  26   2        0.23      -13.74     12.02 o 
  -5  27   2        0.38        6.58     11.78 o 
  -4  27   2       89.37       89.53      9.44 o 
  -3  27   2       31.38       34.72      7.40 o 
  -2  27   2      227.24      209.15     12.26 o 
  -1  27   2        0.15        0.65      6.09 o 
   0  27   2     2284.01     2125.98     18.72 o 
   1  27   2       56.23       62.61      7.31 o 
   2  27   2       40.35       63.08     11.52 o 
   3  27   2       14.44       10.47      8.99 o 
   4  27   2        2.36       -2.67     12.87 o 
  -5  28   2      263.01      265.11     19.44 o 
  -4  28   2       23.55       27.01      8.21 o 
  -3  28   2      210.13      202.49     10.75 o 
  -2  28   2       14.20       14.70      7.86 o 
  -1  28   2        7.44       16.87      5.47 o 
   0  28   2     1163.28     1108.76     21.31 o 
   1  28   2      265.52      271.48      7.33 o 
   2  28   2       37.06       45.25      9.10 o 
   3  28   2       41.68       69.05     10.48 o 
   4  28   2      131.93      146.16     16.76 o 
  -5  29   2      466.87      463.84     22.79 o 
  -4  29   2        2.36       -6.73      8.81 o 
  -3  29   2       35.58       46.58      7.99 o 
  -2  29   2      211.13      202.06     12.57 o 
  -1  29   2     1992.66     1821.69     23.10 o 
   0  29   2      297.08      309.41      7.49 o 
   1  29   2      141.64      158.57      5.70 o 
   2  29   2        0.30        3.12      6.57 o 
   3  29   2       10.98       19.59      9.51 o 
   4  29   2       28.99       37.98     14.38 o 
  -4  30   2       74.70       75.40      9.61 o 
  -3  30   2       49.96       39.09     13.61 o 
  -2  30   2        5.89        8.19      7.91 o 
  -1  30   2     1092.72     1025.53     16.85 o 
   0  30   2      790.79      749.39     10.60 o 
   1  30   2       22.11       19.33      4.14 o 
   2  30   2       51.14       50.77      7.55 o 
   3  30   2       95.70      118.84     15.35 o 
   4  30   2        5.32        3.93     13.34 o 
  -4  31   2        0.17        1.76      9.45 o 
  -3  31   2      114.31       91.94     11.21 o 
  -2  31   2       12.50        5.34      8.11 o 
  -1  31   2      118.99      137.86      8.15 o 
   0  31   2       63.83       79.86      7.65 o 
   1  31   2        1.07       -5.53      3.68 o 
   2  31   2       74.21       73.04      7.15 o 
   3  31   2      131.10      118.68      9.97 o 
   4  31   2      160.94      125.96     16.86 o 
  -4  32   2       59.96       51.12     16.49 o 
  -3  32   2        0.14       -0.69      8.33 o 
  -2  32   2       61.92       55.07      9.64 o 
  -1  32   2     1405.20     1412.00     20.79 o 
   0  32   2      258.69      263.41     10.73 o 
   1  32   2       11.80        8.30      4.61 o 
   2  32   2       27.44       16.12      6.38 o 
   3  32   2       21.70       25.83      8.31 o 
  -4  33   2       15.14       22.45     10.35 o 
  -3  33   2       78.84       80.16     11.02 o 
  -2  33   2      183.05      195.40     13.09 o 
  -1  33   2     4426.82     4149.18     66.25 o 
   0  33   2       30.03       23.78      6.74 o 
   1  33   2       77.59       80.43      8.75 o 
   2  33   2      112.85      127.87      8.16 o 
   3  33   2       41.38       49.40      8.93 o 
  -4  34   2        7.21       -1.93      9.69 o 
  -3  34   2       16.28       18.14      9.22 o 
  -2  34   2       16.59       -2.64      8.24 o 
  -1  34   2      684.58      667.53     37.36 o 
   0  34   2       88.75       87.39      9.03 o 
   1  34   2       18.14       11.91      5.43 o 
   2  34   2        0.07        4.75      6.19 o 
   3  34   2      225.71      254.70     12.47 o 
  -4  35   2       54.68       88.84     12.70 o 
  -3  35   2        1.74        6.50      9.28 o 
  -2  35   2      423.89      366.99     16.30 o 
  -1  35   2        0.28       18.69     21.66 o 
   0  35   2        0.35       -6.63      6.37 o 
   1  35   2        0.52       -6.71      4.47 o 
   2  35   2       37.54       35.36      6.79 o 
   3  35   2       11.44       21.44      9.98 o 
  -4  36   2       23.04       18.82     10.78 o 
  -3  36   2        0.08       -3.51      8.58 o 
  -2  36   2        6.04        4.03      8.65 o 
  -1  36   2       71.00       69.75     15.94 o 
   0  36   2       27.13        7.99      6.98 o 
   1  36   2       88.83       94.99      7.80 o 
   2  36   2        2.38       -1.28      6.17 o 
   3  36   2       41.00       44.40      8.08 o 
  -4  37   2       64.47       49.06     15.63 o 
  -3  37   2       57.91       71.09     15.57 o 
  -2  37   2        0.65       -8.36      8.20 o 
  -1  37   2       57.81       64.12     10.48 o 
   0  37   2       20.30       19.86      9.34 o 
   1  37   2        0.00       -2.50      6.03 o 
   2  37   2        4.46        6.74      8.94 o 
   3  37   2       77.95       63.17      8.92 o 
  -4  38   2      299.11      304.65     18.22 o 
  -3  38   2        0.88        4.68      9.49 o 
  -2  38   2       81.51       71.02     11.26 o 
  -1  38   2        0.02       10.39      9.14 o 
   0  38   2      105.50       83.32     10.70 o 
   1  38   2      135.42      124.07      8.67 o 
   2  38   2       14.63       22.33      6.81 o 
   3  38   2        6.26       -4.09      7.45 o 
  -3  39   2        0.97       -1.18      9.65 o 
  -2  39   2        5.74        8.08      9.35 o 
  -1  39   2       21.48       24.97     12.88 o 
   0  39   2      354.01      298.26     12.50 o 
   1  39   2       90.26      106.30      8.46 o 
   2  39   2       23.81       19.26      7.48 o 
   3  39   2        7.68        5.56     10.71 o 
  -3  40   2       72.05       86.91     12.68 o 
  -2  40   2       79.26       79.78     11.67 o 
  -1  40   2        0.11       17.00      9.81 o 
   0  40   2        0.00        7.31      9.16 o 
   1  40   2      520.74      517.75     13.57 o 
   2  40   2       79.86       93.28      9.01 o 
   3  40   2       14.06       11.46     10.80 o 
  -3  41   2      155.86      178.42     15.12 o 
  -2  41   2       12.07       32.32     11.16 o 
  -1  41   2        8.73      -11.08     12.49 o 
   0  41   2      108.73       98.86     12.42 o 
   1  41   2      289.19      305.29     11.71 o 
   2  41   2       32.78       29.40     10.11 o 
  -3  42   2       56.52       34.44     11.34 o 
  -2  42   2      291.40      253.54     16.42 o 
  -1  42   2        0.25        0.12      9.47 o 
   0  42   2        4.76       -1.02      9.65 o 
   1  42   2       25.92       24.02      7.24 o 
   2  42   2       12.77        4.93      9.25 o 
  -3  43   2       43.80       63.53     12.47 o 
  -2  43   2       11.80       17.41     20.55 o 
  -1  43   2       52.84       35.46     10.90 o 
   0  43   2       16.67       16.03     10.54 o 
   1  43   2        3.91       -2.38      6.88 o 
   2  43   2        5.79        3.70      9.31 o 
  -3  44   2       44.75       77.56     13.01 o 
  -2  44   2        7.55       -2.48      9.84 o 
  -1  44   2        0.61       -3.47      9.68 o 
   0  44   2       69.25      104.07     16.73 o 
   1  44   2      137.91      124.93     17.31 o 
   2  44   2       36.21       38.35     10.44 o 
  -2  45   2       13.12       -4.41      9.90 o 
  -1  45   2        2.36        4.95     18.18 o 
   0  45   2       27.36       28.30     10.33 o 
   1  45   2      240.17      294.18     14.27 o 
   2  45   2       18.09       15.27      9.95 o 
  -2  46   2        0.29      -11.60      9.81 o 
  -1  46   2       34.48       47.75     36.59 o 
   0  46   2       11.70       11.81      8.81 o 
   1  46   2       67.71      113.68     11.25 o 
  -2  47   2        4.44       -1.60     13.81 o 
  -1  47   2        0.25        4.40     10.66 o 
   0  47   2      517.58      528.42     17.71 o 
   1  47   2       15.85       22.05      9.20 o 
  -2  48   2       38.63       40.70     12.45 o 
  -1  48   2        1.46        7.60     11.93 o 
   0  48   2      260.37      357.63     15.52 o 
   1  48   2       22.36       21.99      9.27 o 
  -1  49   2       42.47       21.82     21.33 o 
   0  49   2       48.66       73.61     10.77 o 
  -1  50   2        0.00        9.21     11.56 o 
   0  50   2      210.65      238.91     14.95 o 
  -5   0   3       35.44       26.99      8.49 o 
  -3   0   3        0.35       -6.27      4.70 o 
  -1   0   3      520.95      586.00     10.03 o 
   1   0   3      746.20      692.57     13.28 o 
   3   0   3        1.17       -5.22      9.50 o 
  -6   1   3        5.08       14.73     15.03 o 
  -5   1   3        5.98       11.23      5.78 o 
  -4   1   3      444.40      441.25     10.16 o 
  -3   1   3        6.52        5.70      3.52 o 
  -2   1   3      709.30      783.60      8.81 o 
  -1   1   3      701.98      684.94      7.65 o 
   0   1   3      794.06      797.04      8.25 o 
   1   1   3      461.28      461.80      7.41 o 
   2   1   3        8.93       14.20      6.09 o 
   3   1   3        0.05        5.08      6.98 o 
   4   1   3        0.10       -0.38      8.05 o 
  -6   2   3      151.72      140.92     20.44 o 
  -5   2   3       33.02       41.48      7.99 o 
  -4   2   3       21.03       26.09      5.11 o 
  -3   2   3       65.17       65.23      4.50 o 
  -2   2   3      103.98       86.33      3.89 o 
  -1   2   3        3.07        0.09      2.67 o 
   0   2   3      217.47      202.89      5.00 o 
   1   2   3      244.09      207.43      5.78 o 
   2   2   3        6.08       14.72      6.12 o 
   3   2   3      698.51      608.55     14.17 o 
   4   2   3        0.11       -0.22      8.09 o 
  -6   3   3        1.91       21.05     15.83 o 
  -5   3   3       15.53       14.60     10.27 o 
  -4   3   3      144.90      145.49      7.80 o 
  -3   3   3       77.06      100.49      6.16 o 
  -2   3   3      670.03      678.52      8.11 o 
  -1   3   3       10.02       16.15      3.20 o 
   0   3   3      185.40      171.68      5.28 o 
   1   3   3       57.70       70.76      4.23 o 
   2   3   3       16.88       15.96      6.14 o 
   3   3   3      741.11      670.65     14.79 o 
   4   3   3       26.21       39.03      8.75 o 
  -6   4   3       21.10       26.21     16.28 o 
  -5   4   3       11.05        1.57      5.69 o 
  -4   4   3       23.84       24.05      6.06 o 
  -3   4   3      133.23      151.08      5.35 o 
  -2   4   3      732.00      811.68      9.44 o 
  -1   4   3       72.43       77.23      3.68 o 
   0   4   3     1074.44     1064.12      9.10 o 
   1   4   3      146.97      121.97      5.12 o 
   2   4   3      174.86      198.08      8.77 o 
   3   4   3        8.60       50.44      8.86 o 
   4   4   3       25.55       19.85      8.34 o 
  -6   5   3      157.13      181.31     22.51 o 
  -5   5   3       50.89       49.54      7.11 o 
  -4   5   3        3.61        4.30      8.22 o 
  -3   5   3       94.44      105.92      5.74 o 
  -2   5   3      298.82      378.78      7.31 o 
  -1   5   3      244.57      219.64      5.84 o 
   0   5   3      273.37      271.48      5.10 o 
   1   5   3      925.03      912.62     10.88 o 
   2   5   3       46.01       61.46      9.88 o 
   3   5   3      895.17      926.45     25.04 o 
   4   5   3      125.58      123.16     10.36 o 
  -6   6   3      164.32      170.64     22.45 o 
  -5   6   3        0.45        1.23      6.28 o 
  -4   6   3        5.35        9.61      5.52 o 
  -3   6   3      300.83      316.51     11.60 o 
  -2   6   3      334.86      341.63      6.08 o 
  -1   6   3     2555.09     2619.89     20.49 o 
   0   6   3        1.15        1.99      3.37 o 
   1   6   3        2.76       -2.17      3.49 o 
   2   6   3        4.01        2.75      7.03 o 
   3   6   3     2253.59     2051.91     25.08 o 
   4   6   3        3.52        0.24      7.94 o 
  -6   7   3       56.11       80.00     19.78 o 
  -5   7   3       21.02       11.18     10.15 o 
  -4   7   3      948.48      961.62     17.51 o 
  -3   7   3        6.33        6.39      4.62 o 
  -2   7   3       82.05       89.48      5.42 o 
  -1   7   3     8206.46     8524.26     55.16 o 
   0   7   3      247.05      299.63      6.77 o 
   1   7   3      172.74      166.10      5.88 o 
   2   7   3       72.87       90.91      7.35 o 
   3   7   3     1184.24     1196.25     18.91 o 
   4   7   3      379.51      352.64     13.57 o 
  -5   8   3      310.46      320.45     14.87 o 
  -4   8   3      929.91      874.55     17.58 o 
  -3   8   3      235.64      236.15     10.35 o 
  -2   8   3      146.30      162.09      7.30 o 
  -1   8   3     2260.18     2408.98     21.69 o 
   0   8   3     2752.84     2887.90     22.13 o 
   1   8   3       10.31       14.60      5.05 o 
   2   8   3        0.16        9.24      4.11 o 
   3   8   3        5.72       41.10     14.89 o 
   4   8   3      294.04      321.09     13.08 o 
  -5   9   3     1374.31     1358.92     21.03 o 
  -4   9   3        1.98        0.60      6.21 o 
  -3   9   3      102.63       93.78      9.52 o 
  -2   9   3      213.83      239.59      9.00 o 
  -1   9   3       29.64       34.08      4.53 o 
   0   9   3       84.90      116.80      4.89 o 
   1   9   3      532.01      464.21     10.47 o 
   2   9   3        0.53       -6.84      4.56 o 
   3   9   3      191.92      173.75     11.12 o 
   4   9   3     1291.82     1008.50     22.94 o 
  -5  10   3      625.87      645.03     15.17 o 
  -4  10   3        7.24        3.44      5.25 o 
  -3  10   3       54.35       54.12      8.11 o 
  -2  10   3      586.95      628.06     12.67 o 
  -1  10   3     5563.49     5829.81     44.39 o 
   0  10   3      612.40      609.51     10.78 o 
   1  10   3      729.63      682.52     13.00 o 
   2  10   3      100.18       84.12      5.67 o 
   3  10   3      324.90      315.90     11.61 o 
   4  10   3       68.79      143.08     10.61 o 
  -5  11   3      347.37      388.72     13.51 o 
  -4  11   3       32.88       36.25     11.72 o 
  -3  11   3       25.74       24.84      6.71 o 
  -2  11   3       27.76       43.12      5.65 o 
  -1  11   3       31.51       45.29      4.58 o 
   0  11   3        4.14       22.36      4.11 o 
   1  11   3        2.99       -0.49      4.77 o 
   2  11   3       16.06       27.09      4.95 o 
   3  11   3        2.34       12.92      6.99 o 
   4  11   3      984.90      915.76     18.75 o 
  -5  12   3     1239.02     1167.97     30.64 o 
  -4  12   3       36.31       39.95     13.23 o 
  -3  12   3       27.46       19.19      6.04 o 
  -2  12   3      234.87      232.79     15.75 o 
  -1  12   3       93.96       93.20      5.31 o 
   0  12   3      974.39     1031.44     11.35 o 
   1  12   3       99.61      108.12      6.59 o 
   2  12   3       97.67      108.26      7.85 o 
   3  12   3       35.59       36.69      7.57 o 
   4  12   3        6.81       84.40     10.25 o 
  -5  13   3      839.91      832.34     19.43 o 
  -4  13   3       16.79       22.06      6.90 o 
  -3  13   3      155.85      157.71      8.88 o 
  -2  13   3       72.85       74.19      6.48 o 
  -1  13   3     1253.66     1464.98     15.80 o 
   0  13   3        0.70       -1.73      3.40 o 
   1  13   3       21.60       29.77      5.05 o 
   2  13   3       91.96       83.61      5.95 o 
   3  13   3        4.42        7.30      7.23 o 
   4  13   3      470.85      425.41     14.38 o 
  -5  14   3      501.80      473.93     16.98 o 
  -4  14   3       16.81       19.45      6.92 o 
  -3  14   3       92.09       88.79      7.74 o 
  -2  14   3        9.78       19.41      5.45 o 
  -1  14   3     1916.35     2167.04     20.66 o 
   0  14   3      228.66      237.91      6.49 o 
   1  14   3      159.85      169.59      7.17 o 
   2  14   3       31.20       52.24      7.30 o 
   3  14   3       27.71       34.20      7.68 o 
   4  14   3       29.11       44.85     13.96 o 
  -5  15   3       12.35       15.35      8.00 o 
  -4  15   3       24.17       16.04      7.11 o 
  -3  15   3        3.92        6.89      5.90 o 
  -2  15   3       10.40       22.47      4.35 o 
  -1  15   3      229.41      275.98      7.57 o 
   0  15   3       17.47       16.63      3.82 o 
   1  15   3      284.70      253.23      8.46 o 
   2  15   3        0.49        1.87      5.27 o 
   3  15   3       64.81       56.74      8.05 o 
   4  15   3        6.64       12.64      9.46 o 
  -5  16   3       16.10       16.69      8.29 o 
  -4  16   3        1.18        1.06      6.60 o 
  -3  16   3      235.78      240.74     10.64 o 
  -2  16   3        6.81        0.70      3.98 o 
  -1  16   3      158.35      177.92      7.02 o 
   0  16   3       83.36       92.22      5.60 o 
   1  16   3        0.13       -7.01      4.67 o 
   2  16   3       11.58       23.54      5.90 o 
   3  16   3        0.05        7.20      7.13 o 
   4  16   3       42.65       44.89      9.11 o 
  -5  17   3       27.54       28.17     12.25 o 
  -4  17   3       79.29       84.24      8.64 o 
  -3  17   3       27.42       34.93      6.97 o 
  -2  17   3       41.71       55.13      5.23 o 
  -1  17   3      237.26      255.36      7.45 o 
   0  17   3      473.84      434.66      8.89 o 
   1  17   3        2.79        5.12      6.60 o 
   2  17   3       81.37       80.78      7.50 o 
   3  17   3        0.02       -1.84      7.45 o 
   4  17   3       25.88       29.26     10.05 o 
  -5  18   3        0.38       -4.59      7.45 o 
  -4  18   3      145.68      162.85     10.99 o 
  -3  18   3       26.07       27.18      6.83 o 
  -2  18   3        7.40       14.33      5.61 o 
  -1  18   3      119.29      147.69      6.12 o 
   0  18   3       69.06       78.44      5.40 o 
   1  18   3      548.78      505.94     10.74 o 
   2  18   3       80.55       94.10      7.18 o 
   3  18   3       10.47        5.39      8.21 o 
   4  18   3        5.52        4.58      8.35 o 
  -5  19   3        1.54        8.58     11.57 o 
  -4  19   3       33.30       23.84     11.38 o 
  -3  19   3      553.33      532.96     14.24 o 
  -2  19   3        3.80       -3.76      5.37 o 
  -1  19   3      411.08      398.88      8.64 o 
   0  19   3      415.90      389.39      7.70 o 
   1  19   3      108.45      120.74      6.91 o 
   2  19   3       42.75       38.90      6.84 o 
   3  19   3       19.04       16.45      8.70 o 
   4  19   3       25.88       54.93     15.55 o 
  -5  20   3       97.33       77.92     10.16 o 
  -4  20   3        1.06       -8.84      6.42 o 
  -3  20   3      860.25      801.94     16.94 o 
  -2  20   3      223.40      231.20      9.94 o 
  -1  20   3       61.29       71.95      4.10 o 
   0  20   3        4.12        3.50      3.86 o 
   1  20   3      109.81      128.72      6.36 o 
   2  20   3      269.10      264.64      9.68 o 
   3  20   3       11.11       17.87      8.61 o 
   4  20   3        0.01       15.19     22.04 o 
  -5  21   3       78.84       96.18     13.51 o 
  -4  21   3       45.80       35.67      8.03 o 
  -3  21   3        8.90       12.66      8.35 o 
  -2  21   3     1509.15     1353.10     20.61 o 
  -1  21   3      215.19      207.34      5.66 o 
   0  21   3      117.72      135.75      5.56 o 
   1  21   3       25.95       28.62      5.09 o 
   2  21   3      220.09      239.52     10.21 o 
   3  21   3       54.83       76.08      9.80 o 
   4  21   3       16.11        1.41     13.00 o 
  -5  22   3        3.67       -6.10      7.95 o 
  -4  22   3        9.96       -9.09      9.76 o 
  -3  22   3      108.83       90.99      8.60 o 
  -2  22   3     1802.24     1642.09     23.74 o 
  -1  22   3       45.96       49.90      4.03 o 
   0  22   3       52.99       69.21      8.18 o 
   1  22   3       12.99       18.89      4.61 o 
   2  22   3      218.04      240.91      9.69 o 
   3  22   3       57.39       63.08      9.66 o 
   4  22   3        0.00        6.72     15.48 o 
  -5  23   3       13.06        3.26      8.17 o 
  -4  23   3       58.17       58.56      8.84 o 
  -3  23   3       63.26       70.45      8.27 o 
  -2  23   3       30.32       42.41      7.06 o 
  -1  23   3      117.93      133.02      5.21 o 
   0  23   3      106.95      120.71      5.61 o 
   1  23   3       35.10       31.26      4.85 o 
   2  23   3       64.96       69.19      7.14 o 
   3  23   3       92.62       84.49      9.44 o 
   4  23   3       19.49       14.86     13.87 o 
  -5  24   3       88.17       80.78     10.24 o 
  -4  24   3        4.90       -5.12      7.22 o 
  -3  24   3        6.12       11.11      9.85 o 
  -2  24   3     1115.53     1031.61     35.55 o 
  -1  24   3       89.07       89.44      6.17 o 
   0  24   3       33.18       37.88      4.65 o 
   1  24   3      248.10      262.13      7.59 o 
   2  24   3      475.33      478.00     11.95 o 
   3  24   3       84.95       84.19     13.80 o 
   4  24   3       24.88       40.80     14.54 o 
  -5  25   3       54.65       70.05     11.55 o 
  -4  25   3      183.10      195.83     11.79 o 
  -3  25   3       21.31        9.01      6.90 o 
  -2  25   3     5206.41     4815.86     49.53 o 
  -1  25   3        5.67       17.90      7.44 o 
   0  25   3      224.58      210.64      6.97 o 
   1  25   3      444.64      464.25      9.15 o 
   2  25   3      331.51      343.01     12.97 o 
   3  25   3      159.92      182.75     15.99 o 
   4  25   3       52.55       43.76     14.92 o 
  -5  26   3        4.61       16.01      8.68 o 
  -4  26   3       32.39       34.39      8.43 o 
  -3  26   3       65.41       48.98      8.04 o 
  -2  26   3     3288.03     3100.40     36.34 o 
  -1  26   3      301.99      294.10     21.12 o 
   0  26   3       26.45       26.87      4.68 o 
   1  26   3     1954.41     1902.52     17.97 o 
   2  26   3        2.06       -2.48      5.78 o 
   3  26   3      202.57      220.78     16.86 o 
   4  26   3        0.82      -22.06     21.70 o 
  -5  27   3       14.49       11.56      9.65 o 
  -4  27   3      456.49      416.90     15.09 o 
  -3  27   3      360.13      321.51     12.77 o 
  -2  27   3       19.55       30.35     13.26 o 
  -1  27   3      915.45      789.51     19.75 o 
   0  27   3      125.66      136.55      8.90 o 
   1  27   3     1685.74     1643.14     17.66 o 
   2  27   3       72.50       82.10      7.05 o 
   3  27   3      182.09      173.98     16.03 o 
  -5  28   3       11.93       10.60      9.05 o 
  -4  28   3      878.43      796.43     19.36 o 
  -3  28   3       24.99       27.37      7.71 o 
  -2  28   3       11.15       16.63      6.90 o 
  -1  28   3      392.61      371.59     15.00 o 
   0  28   3     1401.72     1364.85     15.01 o 
   1  28   3      133.88      162.00      8.63 o 
   2  28   3       77.40       75.16      6.53 o 
   3  28   3       19.72       41.51     13.61 o 
  -4  29   3      152.76      164.88     11.66 o 
  -3  29   3       18.63       30.01      7.86 o 
  -2  29   3      159.35      148.43     10.15 o 
  -1  29   3       90.17       86.35      9.94 o 
   0  29   3     3128.00     2967.55     24.90 o 
   1  29   3       10.98        7.76      3.32 o 
   2  29   3      101.91      104.17      9.59 o 
   3  29   3        0.13        1.46     12.06 o 
  -4  30   3      212.41      204.05     12.60 o 
  -3  30   3       10.02        3.89      7.29 o 
  -2  30   3      229.13      219.43     13.38 o 
  -1  30   3      487.76      418.55     15.76 o 
   0  30   3        3.25       30.54      6.83 o 
   1  30   3      189.45      196.84      7.13 o 
   2  30   3        3.93       -8.94      6.06 o 
   3  30   3       70.76       83.94     14.37 o 
  -4  31   3       34.81       33.60     12.10 o 
  -3  31   3       21.94       25.35      7.92 o 
  -2  31   3       76.18       82.21     10.43 o 
  -1  31   3      230.34      248.02     18.75 o 
   0  31   3      926.41      898.76     18.77 o 
   1  31   3        8.72        9.70      4.49 o 
   2  31   3        4.47       -2.69      6.24 o 
   3  31   3       14.42        4.85     12.63 o 
  -4  32   3       85.55       66.26     10.21 o 
  -3  32   3        5.40       -8.14      6.95 o 
  -2  32   3      145.70      152.44     22.74 o 
  -1  32   3       47.36       56.93     11.38 o 
   0  32   3     1447.27     1427.16     22.17 o 
   1  32   3        0.07       -4.81      4.27 o 
   2  32   3       34.28       31.99      6.98 o 
   3  32   3        4.45       -4.33      9.80 o 
  -4  33   3       62.88       74.76     17.92 o 
  -3  33   3       42.37       40.11     10.32 o 
  -2  33   3        4.08        5.83      8.38 o 
  -1  33   3      179.78      208.47     13.36 o 
   0  33   3      784.91      775.88     23.06 o 
   1  33   3        0.08       -4.19      4.38 o 
   2  33   3        7.05        5.13      6.58 o 
   3  33   3       37.00       28.60     14.60 o 
  -4  34   3        0.09       15.51     10.58 o 
  -3  34   3        0.28        3.80      8.96 o 
  -2  34   3        1.25       -9.91      8.22 o 
  -1  34   3       59.97       63.92     10.13 o 
   0  34   3        7.47        3.67      8.57 o 
   1  34   3       23.54       12.88      5.07 o 
   2  34   3       15.00        5.10      6.65 o 
   3  34   3       48.97       50.07     11.33 o 
  -4  35   3        0.37       12.75     10.29 o 
  -3  35   3        9.89       22.46      9.78 o 
  -2  35   3       16.94       19.01      9.54 o 
  -1  35   3      260.88      242.61     14.61 o 
   0  35   3        7.60       15.78     10.37 o 
   1  35   3        1.21        0.30      5.68 o 
   2  35   3        4.30        1.49      6.68 o 
   3  35   3        3.40       24.50     10.57 o 
  -4  36   3       77.87       56.58     12.67 o 
  -3  36   3        0.73        7.49      9.59 o 
  -2  36   3       20.85       13.71      9.35 o 
  -1  36   3      155.28      149.18     18.68 o 
   0  36   3      103.42      100.66     31.53 o 
   1  36   3       15.08        9.35      4.93 o 
   2  36   3       17.19       -3.62      6.51 o 
   3  36   3        1.05      -10.09     12.28 o 
  -4  37   3        0.42       -3.79     25.94 o 
  -3  37   3      245.63      258.16     22.14 o 
  -2  37   3      143.90      166.55     13.85 o 
  -1  37   3        7.99       -0.25      9.14 o 
   0  37   3       16.06       18.05     13.61 o 
   1  37   3        4.28       -6.54      4.36 o 
   2  37   3       81.81       93.70      8.44 o 
  -4  38   3       39.08       17.42     11.41 o 
  -3  38   3       42.38       40.61     10.87 o 
  -2  38   3       66.98       60.32     11.31 o 
  -1  38   3       47.24       49.94     12.30 o 
   0  38   3       11.93       11.12     17.78 o 
   1  38   3       25.29       21.35      9.79 o 
   2  38   3        1.50       -8.73      6.69 o 
  -3  39   3       20.51       32.99     13.20 o 
  -2  39   3       12.93       11.75      9.90 o 
  -1  39   3       27.98       36.87     10.55 o 
   0  39   3        0.91        6.67      9.80 o 
   1  39   3      343.22      355.37     14.70 o 
   2  39   3       27.65       31.03      9.70 o 
  -3  40   3      461.51      505.39     20.99 o 
  -2  40   3      273.93      269.89     16.65 o 
  -1  40   3        1.95        9.23      9.82 o 
   0  40   3        1.65        4.22     11.85 o 
   1  40   3       21.92       10.41     10.40 o 
   2  40   3       13.37       24.81      9.82 o 
  -3  41   3       47.59       53.74     11.95 o 
  -2  41   3       59.99       78.62     12.55 o 
  -1  41   3      198.50      195.13     15.09 o 
   0  41   3        0.01       -3.40      9.61 o 
   1  41   3       63.86       67.74     12.53 o 
   2  41   3      344.38      409.57     16.70 o 
  -3  42   3        2.23       14.74     10.84 o 
  -2  42   3        0.79       -0.03      9.64 o 
  -1  42   3       20.65       17.11     10.55 o 
   0  42   3       22.40       29.87     11.19 o 
   1  42   3       13.31        4.47     12.63 o 
   2  42   3       15.99       -2.10      9.47 o 
  -3  43   3      473.43      508.64     21.85 o 
  -2  43   3        1.75      -13.48      9.70 o 
  -1  43   3        6.95       21.76     10.50 o 
   0  43   3       47.34       34.99     11.70 o 
   1  43   3       45.52       55.82     35.79 o 
  -2  44   3      120.37      128.00     16.20 o 
  -1  44   3       60.47       69.88     12.56 o 
   0  44   3        2.56        5.04     10.77 o 
   1  44   3       64.06       96.02     30.29 o 
  -2  45   3       66.02      106.20     14.30 o 
  -1  45   3       32.44       10.83     11.05 o 
   0  45   3       11.07       12.68     11.28 o 
   1  45   3       18.53       29.67     18.27 o 
  -2  46   3      103.00      139.44     15.25 o 
  -1  46   3       13.25       25.64     18.95 o 
   0  46   3        0.49       22.04     11.70 o 
   1  46   3      461.78      517.86     30.49 o 
  -2  47   3       49.72       45.41     12.52 o 
  -1  47   3        0.01      -15.85     10.57 o 
   0  47   3        1.16        3.98     11.21 o 
  -1  48   3       47.35       19.27     16.34 o 
   0  48   3        5.05        5.08      9.48 o 
  -6   0   4       75.64       61.20     18.50 o 
  -4   0   4        6.74       -4.03      8.17 o 
  -2   0   4       10.92        7.44      4.46 o 
   0   0   4      204.13      218.90      8.89 o 
   2   0   4      643.07      602.66     29.53 o 
   4   0   4       43.85       11.26     12.66 o 
  -6   1   4       26.06       21.37     11.72 o 
  -5   1   4       13.22       12.23      8.85 o 
  -4   1   4       51.15       43.39      8.25 o 
  -3   1   4     1076.13     1020.88     11.71 o 
  -2   1   4        0.30        6.03      3.05 o 
  -1   1   4      145.78      146.84      4.84 o 
   0   1   4        0.06       -0.05      2.88 o 
   1   1   4      493.74      501.43      7.22 o 
   2   1   4       59.69       74.98      8.05 o 
   3   1   4        9.63       10.14      7.82 o 
   4   1   4        1.88       10.45      8.86 o 
  -5   2   4       84.78       90.04      8.92 o 
  -4   2   4       33.63       38.95      5.70 o 
  -3   2   4       11.46       24.50      3.79 o 
  -2   2   4        0.30       -0.18      3.02 o 
  -1   2   4      275.23      232.68      5.27 o 
   0   2   4      222.06      225.20      6.20 o 
   1   2   4      215.45      197.49      5.00 o 
   2   2   4      185.59      142.61      9.12 o 
   3   2   4       15.87       16.79      8.14 o 
   4   2   4        5.70       16.06      9.11 o 
  -5   3   4       38.45       38.50      8.88 o 
  -4   3   4      202.88      201.38      8.25 o 
  -3   3   4     1309.23     1278.15     13.27 o 
  -2   3   4       60.41       70.86      3.95 o 
  -1   3   4        1.76        0.73      1.89 o 
   0   3   4       96.25       86.48      5.73 o 
   1   3   4        7.08       -0.81      3.91 o 
   2   3   4       22.43       16.94      7.02 o 
   3   3   4        0.05        1.57      7.66 o 
   4   3   4      120.09      102.60     11.11 o 
  -5   4   4       13.75        4.14      8.08 o 
  -4   4   4       64.75       69.23      6.33 o 
  -3   4   4      281.53      274.19      6.89 o 
  -2   4   4        2.79        5.56      2.90 o 
  -1   4   4      191.60      181.07      5.38 o 
   0   4   4      144.36      138.74      4.59 o 
   1   4   4        0.53       -6.59      5.33 o 
   2   4   4        0.42        2.59      6.67 o 
   3   4   4        0.00       -8.19      7.44 o 
   4   4   4      106.46      100.09     10.87 o 
  -5   5   4       58.14       38.09      9.00 o 
  -4   5   4        0.64        2.45      5.08 o 
  -3   5   4       21.40       29.39      5.58 o 
  -2   5   4      847.65      837.92      9.47 o 
  -1   5   4      120.84      174.45      5.41 o 
   0   5   4        5.06        6.88      3.07 o 
   1   5   4       40.44       38.62      5.47 o 
   2   5   4      132.95      130.68      9.97 o 
   3   5   4       37.59       29.28      8.28 o 
   4   5   4        0.32       24.46      9.35 o 
  -5   6   4      105.50      108.98     10.69 o 
  -4   6   4      141.89      170.03      7.98 o 
  -3   6   4      690.33      681.98     11.58 o 
  -2   6   4        0.70        2.96      2.31 o 
  -1   6   4      513.03      519.63      8.00 o 
   0   6   4      151.74      151.23      5.61 o 
   1   6   4       75.98       88.87      7.65 o 
   2   6   4       52.62       43.61      7.50 o 
   3   6   4        3.25       11.32      9.66 o 
   4   6   4      500.70      450.79     15.62 o 
  -5   7   4      347.53      317.25     14.58 o 
  -4   7   4      356.78      357.10     13.90 o 
  -3   7   4     1975.94     1872.37     26.16 o 
  -2   7   4      278.28      250.49     17.60 o 
  -1   7   4      274.91      250.63      6.94 o 
   0   7   4      899.87      896.41     11.00 o 
   1   7   4      890.23      928.95     13.64 o 
   2   7   4       45.62       48.74     12.16 o 
   3   7   4        0.01        8.49      7.73 o 
   4   7   4      744.79      665.40     17.83 o 
  -5   8   4        1.57       -9.95      7.40 o 
  -4   8   4     2580.82     2530.27     34.09 o 
  -3   8   4       56.72       67.81      7.57 o 
  -2   8   4      190.04      206.42      7.66 o 
  -1   8   4      151.09      148.29      5.70 o 
   0   8   4     1133.63     1194.59     16.26 o 
   1   8   4      595.10      580.75     12.56 o 
   2   8   4       37.35       27.92      7.19 o 
   3   8   4        6.44        9.67      8.00 o 
   4   8   4      315.30      315.12     14.09 o 
  -5   9   4      315.98      312.94     12.09 o 
  -4   9   4     2818.69     2828.15     30.65 o 
  -3   9   4       36.93       33.21      6.49 o 
  -2   9   4        3.00       -6.39      4.26 o 
  -1   9   4        2.13        0.80      4.14 o 
   0   9   4     2707.76     2746.29     22.68 o 
   1   9   4        0.05        5.74      4.83 o 
   2   9   4      139.46      132.71      8.91 o 
   3   9   4        5.55        4.48      7.83 o 
   4   9   4       12.67       33.41     10.43 o 
  -5  10   4      264.30      249.67     11.34 o 
  -4  10   4      171.18      224.06     15.80 o 
  -3  10   4       11.10        9.85      5.80 o 
  -2  10   4      111.91      138.82      7.88 o 
  -1  10   4      507.74      541.50     10.49 o 
   0  10   4     2595.01     2554.64     22.27 o 
   1  10   4       64.23       59.81      5.88 o 
   2  10   4       74.93       65.24      7.99 o 
   3  10   4       54.73       52.03      8.71 o 
   4  10   4      320.60      338.99     14.60 o 
  -5  11   4       14.11       16.85      7.06 o 
  -4  11   4       26.69       49.53      7.88 o 
  -3  11   4       23.10       26.20      6.39 o 
  -2  11   4        4.02        5.76      6.23 o 
  -1  11   4       19.70       13.18      4.61 o 
   0  11   4     1345.54     1337.67     16.76 o 
   1  11   4      321.20      332.33      9.59 o 
   2  11   4       30.10       25.49      8.34 o 
   3  11   4       53.27       53.18      8.76 o 
   4  11   4      241.74      190.21     12.41 o 
  -5  12   4        7.16        0.93      6.77 o 
  -4  12   4     2005.53     1779.36     26.73 o 
  -3  12   4        6.73        3.02      8.64 o 
  -2  12   4        0.02       -7.11      5.08 o 
  -1  12   4       21.45       29.55      5.03 o 
   0  12   4      113.74      100.04      6.58 o 
   1  12   4      132.40      150.15     11.82 o 
   2  12   4       25.18       15.75      8.20 o 
   3  12   4        0.07        5.16      8.26 o 
   4  12   4       94.31      131.65     17.81 o 
  -5  13   4       99.62      114.72     13.74 o 
  -4  13   4       53.46       93.66      8.85 o 
  -3  13   4      141.05      143.70      9.01 o 
  -2  13   4      117.38      121.37      8.40 o 
  -1  13   4        2.26       -2.89      4.43 o 
   0  13   4     1222.92     1275.10     13.06 o 
   1  13   4      528.25      522.87     15.57 o 
   2  13   4       52.91       54.93      9.28 o 
   3  13   4        0.91        2.90      7.86 o 
   4  13   4        6.76        5.40      8.91 o 
  -5  14   4       83.25       81.74     10.02 o 
  -4  14   4        0.07       -4.34      6.56 o 
  -3  14   4       38.69       27.58      6.90 o 
  -2  14   4       22.87       16.94      7.00 o 
  -1  14   4       35.01       39.32      5.35 o 
   0  14   4       76.80      116.11      5.38 o 
   1  14   4       20.99       22.96     10.03 o 
   2  14   4        0.88       -2.50      7.90 o 
   3  14   4       33.91       50.90     10.39 o 
   4  14   4       13.41       14.07     19.02 o 
  -5  15   4       44.27       32.77      8.95 o 
  -4  15   4        2.81        6.20      8.81 o 
  -3  15   4      113.92      119.42      8.82 o 
  -2  15   4       10.59        8.10      4.92 o 
  -1  15   4       73.07       74.56      5.88 o 
   0  15   4      207.12      220.53      6.66 o 
   1  15   4        4.90       11.04      5.56 o 
   2  15   4       18.28       14.37      8.32 o 
   3  15   4       39.50       24.91      9.55 o 
   4  15   4       25.67       14.78     10.68 o 
  -5  16   4        1.05       -3.80      7.92 o 
  -4  16   4        0.51       -6.28      6.85 o 
  -3  16   4        3.51       -2.58      6.12 o 
  -2  16   4       30.29       30.63      5.30 o 
  -1  16   4        9.18       15.63      4.91 o 
   0  16   4      155.69      168.32      6.11 o 
   1  16   4      125.64      137.22      7.63 o 
   2  16   4        2.25       -0.50      8.77 o 
   3  16   4       14.53       14.90      9.57 o 
   4  16   4        1.94       19.22     10.81 o 
  -5  17   4       11.34        6.56      8.14 o 
  -4  17   4       10.60       11.30      7.33 o 
  -3  17   4      137.31      108.11     10.74 o 
  -2  17   4      691.71      663.41     11.74 o 
  -1  17   4       23.47       25.92      5.21 o 
   0  17   4        0.03        0.32      4.50 o 
   1  17   4       48.33       54.29      6.50 o 
   2  17   4       98.57      108.07     17.24 o 
   3  17   4        0.33       -8.10      9.95 o 
   4  17   4        7.91        9.51     10.44 o 
  -5  18   4       52.49       49.93      9.31 o 
  -4  18   4       29.73       21.29      7.61 o 
  -3  18   4      176.55      179.33     10.07 o 
  -2  18   4        3.85        2.72      5.81 o 
  -1  18   4       16.84       15.83      5.90 o 
   0  18   4       14.70       13.74      4.74 o 
   1  18   4      124.14      131.74      7.72 o 
   2  18   4      261.75      260.12     12.59 o 
   3  18   4        0.86        3.86      9.29 o 
  -5  19   4       95.36      105.17     10.83 o 
  -4  19   4        8.98       12.78      7.41 o 
  -3  19   4      159.23      154.08      9.79 o 
  -2  19   4        3.53        9.60      6.10 o 
  -1  19   4      260.55      266.71      8.70 o 
   0  19   4       34.11       43.60      7.79 o 
   1  19   4        2.06        4.94      5.75 o 
   2  19   4       17.68       20.48      8.46 o 
   3  19   4      102.25      121.38     11.81 o 
  -5  20   4        0.11       -5.02      9.79 o 
  -4  20   4      116.99      117.25     16.92 o 
  -3  20   4      149.40      142.08      9.68 o 
  -2  20   4       89.53      110.95     10.56 o 
  -1  20   4      315.74      291.57      9.02 o 
   0  20   4      181.13      195.62      7.85 o 
   1  20   4       20.85       40.85      6.48 o 
   2  20   4      100.28      115.11     10.54 o 
   3  20   4       74.16       67.52     11.71 o 
  -5  21   4       58.83       50.42      9.61 o 
  -4  21   4      200.27      174.92     11.83 o 
  -3  21   4        7.56       12.04      6.88 o 
  -2  21   4      519.24      414.47     12.78 o 
  -1  21   4       92.75      105.85      8.16 o 
   0  21   4       72.18       64.19      6.18 o 
   1  21   4      137.62      117.14      7.81 o 
   2  21   4       43.75       71.28      9.67 o 
   3  21   4        1.12        8.01     12.90 o 
  -5  22   4        1.92       14.00      8.56 o 
  -4  22   4       29.66       28.28      8.22 o 
  -3  22   4      173.28      156.20     14.50 o 
  -2  22   4       78.67       47.20      7.37 o 
  -1  22   4      608.20      592.37     11.88 o 
   0  22   4        6.63       -1.76      5.04 o 
   1  22   4        0.27        6.20      5.31 o 
   2  22   4      621.45      625.56     16.96 o 
   3  22   4      139.45      145.56     16.98 o 
  -5  23   4        0.41       -1.15      9.99 o 
  -4  23   4      190.58      194.11     11.90 o 
  -3  23   4      186.34      172.22     10.64 o 
  -2  23   4       58.04       46.17      7.48 o 
  -1  23   4      125.53      133.14      9.05 o 
   0  23   4       73.97       73.96     10.49 o 
   1  23   4       29.74       28.39      5.88 o 
   2  23   4      354.38      366.09     14.37 o 
   3  23   4       61.81       53.13     10.72 o 
  -5  24   4       29.35       33.99      9.41 o 
  -4  24   4       95.16       84.45      9.91 o 
  -3  24   4      131.36       96.41      9.48 o 
  -2  24   4        5.06       10.84      6.72 o 
  -1  24   4        4.48        4.15      6.48 o 
   0  24   4        3.47        5.53      5.22 o 
   1  24   4      137.57      134.11      7.39 o 
   2  24   4       23.56       36.42      9.17 o 
   3  24   4        4.81       40.97     10.20 o 
  -5  25   4        9.05        0.58      8.79 o 
  -4  25   4        2.44       -1.88      7.66 o 
  -3  25   4        7.09        3.11      9.77 o 
  -2  25   4      378.39      343.14     15.09 o 
  -1  25   4     1815.60     1700.38     25.10 o 
   0  25   4       77.71       77.69      6.66 o 
   1  25   4      189.42      192.30      8.87 o 
   2  25   4     1275.07     1234.09     22.84 o 
   3  25   4      240.16      255.31     18.74 o 
  -5  26   4      166.14      196.80     13.38 o 
  -4  26   4        4.79       -2.48      7.80 o 
  -3  26   4      813.19      681.02     30.18 o 
  -2  26   4      172.70      167.15     12.70 o 
  -1  26   4     4259.36     3965.20     53.11 o 
   0  26   4       63.59       69.71      6.55 o 
   1  26   4      301.05      334.85      9.90 o 
   2  26   4      892.46      876.99     19.70 o 
   3  26   4      116.62      103.28     15.60 o 
  -5  27   4      206.61      239.70     14.20 o 
  -4  27   4       27.16       33.45      8.77 o 
  -3  27   4     1342.16     1104.92     21.54 o 
  -2  27   4       23.25       14.14      7.02 o 
  -1  27   4     1298.92     1280.81     26.52 o 
   0  27   4      151.84      156.11      7.93 o 
   1  27   4      951.42      931.92     14.51 o 
   2  27   4      107.52      100.12     10.69 o 
   3  27   4       62.46       70.54     14.66 o 
  -4  28   4        3.65      -11.19      7.46 o 
  -3  28   4      194.51      177.03     11.13 o 
  -2  28   4      102.32      102.37      9.29 o 
  -1  28   4       48.07       89.44     10.39 o 
   0  28   4      531.19      540.76     11.83 o 
   1  28   4     1626.19     1596.71     19.05 o 
   2  28   4        1.77        1.24      7.36 o 
   3  28   4        2.31        7.61     19.06 o 
  -4  29   4      137.30      127.66     11.34 o 
  -3  29   4        0.91        4.93      7.49 o 
  -2  29   4       14.43       11.49     12.66 o 
  -1  29   4     1459.29     1375.08     31.63 o 
   0  29   4      216.46      220.14     13.76 o 
   1  29   4      505.25      530.89     12.12 o 
   2  29   4        8.28        2.28      7.32 o 
   3  29   4       80.83       97.37     16.10 o 
  -4  30   4        7.56       -2.44      7.90 o 
  -3  30   4      101.21       80.52      9.46 o 
  -2  30   4       36.98       44.13      8.12 o 
  -1  30   4       84.94       97.43     11.04 o 
   0  30   4      210.62      234.68     16.24 o 
   1  30   4      503.10      490.35     12.45 o 
   2  30   4        0.29       12.45     11.81 o 
   3  30   4       29.96       52.34     14.80 o 
  -4  31   4       34.61       37.57     11.61 o 
  -3  31   4       56.04       43.38      8.90 o 
  -2  31   4       10.20       -0.83      7.15 o 
  -1  31   4       43.90       46.44      9.92 o 
   0  31   4      900.93      807.81     22.33 o 
   1  31   4      304.29      312.44     10.13 o 
   2  31   4       13.44       16.99      9.50 o 
   3  31   4        6.19        3.54     13.67 o 
  -4  32   4        2.34       -0.45      8.34 o 
  -3  32   4       80.47       66.17     12.79 o 
  -2  32   4        9.60        8.94      9.07 o 
  -1  32   4       55.10       38.47      9.94 o 
   0  32   4      580.31      587.07     19.94 o 
   1  32   4      123.94      126.42      7.90 o 
   2  32   4        0.20        4.13      9.38 o 
  -4  33   4       25.40       29.71      9.53 o 
  -3  33   4        0.47      -10.90      7.26 o 
  -2  33   4       69.47       64.23     10.86 o 
  -1  33   4      147.70      161.07     13.52 o 
   0  33   4       57.99       57.14     10.79 o 
   1  33   4        4.80       13.35     10.47 o 
   2  33   4       19.22        9.45      7.67 o 
  -4  34   4        6.44       14.38      9.24 o 
  -3  34   4        1.58       -3.56      8.09 o 
  -2  34   4       26.02       31.19     10.04 o 
  -1  34   4        1.93        2.70      9.01 o 
   0  34   4       59.02       66.26     11.40 o 
   1  34   4        3.26       -2.68      7.71 o 
   2  34   4       10.23       18.20      9.81 o 
  -4  35   4        3.74       -1.56     10.46 o 
  -3  35   4      121.50      129.99     13.74 o 
  -2  35   4        1.24        2.38     13.11 o 
  -1  35   4      147.78      149.68     13.31 o 
   0  35   4        8.72       11.39      9.67 o 
   1  35   4       99.07      131.15     13.56 o 
   2  35   4       23.65       28.24      8.45 o 
  -4  36   4       17.56       18.43      9.62 o 
  -3  36   4       17.61        1.21     15.99 o 
  -2  36   4        6.15        9.06      9.74 o 
  -1  36   4      115.56      106.32     12.57 o 
   0  36   4       54.29       58.45     11.19 o 
   1  36   4        3.15       -8.03      9.46 o 
   2  36   4       18.58       23.06      8.44 o 
  -3  37   4       92.13       89.55     12.90 o 
  -2  37   4      129.59      143.99     13.96 o 
  -1  37   4       30.88       33.38     10.66 o 
   0  37   4      149.45      184.36     14.96 o 
   1  37   4       11.68       -1.13     10.16 o 
   2  37   4        5.21        6.44     11.15 o 
  -3  38   4        0.40       -6.85      9.86 o 
  -2  38   4        0.22       -2.56      9.73 o 
  -1  38   4      138.45      128.86     13.67 o 
   0  38   4       79.16       83.32     12.45 o 
   1  38   4        0.46      -10.01      9.95 o 
   2  38   4        0.57       -1.18     16.84 o 
  -3  39   4        0.39      -13.37      9.69 o 
  -2  39   4       21.63       24.12     10.90 o 
  -1  39   4       11.15       18.40     10.24 o 
   0  39   4       54.35       50.53     11.91 o 
   1  39   4        0.11       -3.71     10.74 o 
  -3  40   4       15.25       18.85     16.15 o 
  -2  40   4      138.86      154.84     14.58 o 
  -1  40   4      134.07      147.61     14.35 o 
   0  40   4        0.74        0.77     10.45 o 
   1  40   4        0.56        1.06     11.23 o 
  -3  41   4       13.98        8.09     11.03 o 
  -2  41   4       59.93       57.21     12.40 o 
  -1  41   4        0.02       -6.10      9.82 o 
   0  41   4       31.82       35.75     11.62 o 
   1  41   4        9.02       10.72     13.47 o 
  -2  42   4      348.16      369.23     26.95 o 
  -1  42   4        2.01       -0.81     10.17 o 
   0  42   4       17.20       -5.68     10.80 o 
   1  42   4        7.45        8.44     11.69 o 
  -2  43   4      275.54      297.03     18.89 o 
  -1  43   4       83.92      138.96     14.69 o 
   0  43   4       34.17       28.68     24.47 o 
   1  43   4       13.16        2.69     12.05 o 
  -2  44   4      264.83      388.59     34.62 o 
  -1  44   4       29.10       35.29     12.23 o 
   0  44   4       76.69       92.87     15.75 o 
  -2  45   4       40.48       37.42     12.74 o 
  -1  45   4       28.90       38.53     12.76 o 
   0  45   4        2.30        5.95     11.45 o 
  -1  46   4       53.95       78.03     14.23 o 
  -5   0   5      121.72      136.52     14.44 o 
  -3   0   5      346.73      318.48     15.63 o 
  -1   0   5       14.94       25.94      4.93 o 
   1   0   5        1.65       -9.90     13.54 o 
   3   0   5      473.09      374.31     20.35 o 
  -5   1   5      104.59      109.08      9.71 o 
  -4   1   5       16.12       15.36      6.88 o 
  -3   1   5        0.17        1.82      4.48 o 
  -2   1   5     1313.37     1289.56     13.12 o 
  -1   1   5        0.02       -0.94      3.13 o 
   0   1   5        0.57       -2.76      3.33 o 
   1   1   5       41.98       57.61      9.27 o 
   2   1   5       45.81       50.34     10.08 o 
   3   1   5       20.83       41.43      9.38 o 
  -5   2   5       75.39       68.57      8.92 o 
  -4   2   5        7.62        7.76      6.69 o 
  -3   2   5        0.05       -3.52      4.43 o 
  -2   2   5      584.86      599.54      9.90 o 
  -1   2   5        4.61        7.26      3.16 o 
   0   2   5       11.40        7.32      3.58 o 
   1   2   5       18.96       47.17      9.05 o 
   2   2   5       32.21       40.12      8.24 o 
   3   2   5       50.94       26.48      9.18 o 
  -5   3   5        4.21        3.61      7.30 o 
  -4   3   5       25.37       26.61      7.06 o 
  -3   3   5        1.24        5.17      4.58 o 
  -2   3   5     2924.71     2776.35     21.54 o 
  -1   3   5      252.62      249.62      9.62 o 
   0   3   5       84.76       75.23      4.49 o 
   1   3   5        1.12       -1.40      7.98 o 
   2   3   5      120.44      116.86      9.72 o 
   3   3   5        0.05       -3.63      8.49 o 
  -5   4   5       65.74       73.33      8.98 o 
  -4   4   5       60.35       61.68      8.67 o 
  -3   4   5     1392.08     1318.33     17.40 o 
  -2   4   5        8.82       24.85      5.72 o 
  -1   4   5      170.89      176.73      6.65 o 
   0   4   5      150.15      156.67      6.66 o 
   1   4   5      310.52      289.12     19.57 o 
   2   4   5      101.79      126.41      9.75 o 
   3   4   5       14.56        8.94      8.66 o 
  -5   5   5        3.88       -5.67      8.24 o 
  -4   5   5        0.28       -7.10      6.23 o 
  -3   5   5       65.66       86.44      6.16 o 
  -2   5   5     1097.02     1000.58     11.25 o 
  -1   5   5      276.02      264.87      6.97 o 
   0   5   5      128.01      129.82      5.19 o 
   1   5   5       38.00       43.56      8.92 o 
   2   5   5       40.55       50.68      8.50 o 
   3   5   5        1.50        7.95      8.79 o 
  -5   6   5       36.92       49.27     10.16 o 
  -4   6   5        0.09        0.14      6.52 o 
  -3   6   5        0.83        8.49      7.01 o 
  -2   6   5      506.93      490.03      9.86 o 
  -1   6   5      194.07      216.16      6.59 o 
   0   6   5       30.44       46.33      4.81 o 
   1   6   5       66.94       58.09      9.21 o 
   2   6   5      259.46      228.30     12.99 o 
   3   6   5        4.26        6.19      8.72 o 
  -5   7   5        1.04       11.01     13.09 o 
  -4   7   5      189.84      152.58      9.77 o 
  -3   7   5     3116.14     2922.71     27.15 o 
  -2   7   5      445.04      421.26     11.05 o 
  -1   7   5       22.66       25.68      4.24 o 
   0   7   5      109.57      110.32      9.45 o 
   1   7   5       15.58       12.30      8.36 o 
   2   7   5      288.51      284.94     13.91 o 
   3   7   5       28.12       36.41     13.89 o 
  -5   8   5        0.20       -8.62      8.03 o 
  -4   8   5      251.59      233.79     10.33 o 
  -3   8   5     3671.40     3511.65     30.90 o 
  -2   8   5      276.37      271.31      8.35 o 
  -1   8   5       16.28       13.56      4.13 o 
   0   8   5      115.26      131.92      6.05 o 
   1   8   5       18.33       50.38      9.02 o 
   2   8   5        0.00        0.89      8.80 o 
   3   8   5       27.95       18.29     12.28 o 
  -5   9   5       69.48       74.53     10.46 o 
  -4   9   5        2.12        1.73      6.07 o 
  -3   9   5      563.42      584.43     13.62 o 
  -2   9   5        8.68        8.41      4.35 o 
  -1   9   5       19.48       19.33      4.74 o 
   0   9   5       24.16       40.13      4.84 o 
   1   9   5     1090.27     1071.61     20.45 o 
   2   9   5       12.01       27.23      9.59 o 
   3   9   5        9.07        6.21      8.83 o 
  -5  10   5       10.76       -1.52      9.17 o 
  -4  10   5      738.53      601.13     22.57 o 
  -3  10   5       53.79       72.81     10.19 o 
  -2  10   5        1.92        0.70      5.09 o 
  -1  10   5       97.57      115.75      6.22 o 
   0  10   5        5.51       -2.34      4.17 o 
   1  10   5        0.00       28.44     12.05 o 
   2  10   5       32.46       40.17     13.09 o 
   3  10   5        5.99        5.53     10.10 o 
  -5  11   5        2.47      -10.49      8.16 o 
  -4  11   5      217.16      197.21     13.64 o 
  -3  11   5      182.40      191.22      9.95 o 
  -2  11   5       15.33       13.06      5.42 o 
  -1  11   5       49.04       58.14      6.07 o 
   0  11   5       12.86        9.89      4.53 o 
   1  11   5     1141.08     1064.71     20.35 o 
   2  11   5      115.06      114.10     11.09 o 
   3  11   5       27.92       26.68     10.78 o 
  -5  12   5       35.79       32.35      9.48 o 
  -4  12   5        3.20        6.70      6.33 o 
  -3  12   5      339.08      260.77     11.21 o 
  -2  12   5       36.66       25.99      5.85 o 
  -1  12   5        4.25        0.92      5.12 o 
   0  12   5        0.63       -4.80      4.19 o 
   1  12   5      431.49      469.57     15.02 o 
   2  12   5       17.50       34.91      9.66 o 
   3  12   5        3.38       -4.40      9.97 o 
  -5  13   5        2.18       -0.55     15.82 o 
  -4  13   5        2.00       19.23      7.40 o 
  -3  13   5      283.41      221.11     10.64 o 
  -2  13   5      244.52      246.57      9.03 o 
  -1  13   5       72.57       76.17      6.58 o 
   0  13   5      144.85      158.45      7.01 o 
   1  13   5      707.48      629.35     16.67 o 
   2  13   5       70.06       73.33     10.46 o 
   3  13   5       46.86       42.49     11.01 o 
  -5  14   5       95.11       97.86     11.43 o 
  -4  14   5       13.47       11.83      7.49 o 
  -3  14   5        0.05       -8.74      5.83 o 
  -2  14   5        0.09        2.18      5.39 o 
  -1  14   5       29.14       31.27      5.84 o 
   0  14   5       50.51       63.99      6.11 o 
   1  14   5      142.47      153.11     10.85 o 
   2  14   5      153.73      133.77     11.73 o 
   3  14   5        1.36       -7.37      9.99 o 
  -5  15   5       18.03       19.22     10.12 o 
  -4  15   5       10.54        9.70      7.38 o 
  -3  15   5      129.70      123.05     14.05 o 
  -2  15   5      313.30      290.03      9.75 o 
  -1  15   5        7.30        6.30      6.40 o 
   0  15   5      187.96      208.39      7.76 o 
   1  15   5      115.12      126.59     12.19 o 
   2  15   5      144.86      127.91     11.66 o 
   3  15   5        0.78        3.49     10.27 o 
  -5  16   5      163.54      170.65     14.41 o 
  -4  16   5       33.90       37.21      8.35 o 
  -3  16   5       57.24       28.09      7.48 o 
  -2  16   5        7.22        3.87      5.53 o 
  -1  16   5       53.55       60.43      6.98 o 
   0  16   5        2.87        5.64      4.56 o 
   1  16   5       33.94       37.52      8.86 o 
   2  16   5       47.70       63.91     10.49 o 
   3  16   5        0.91      -14.52      9.68 o 
  -5  17   5       46.87       49.83      9.66 o 
  -4  17   5       25.99       16.26      7.98 o 
  -3  17   5        4.93        3.85      6.74 o 
  -2  17   5      117.15       99.02      8.65 o 
  -1  17   5       86.33      101.19      8.83 o 
   0  17   5        0.56        6.42      5.22 o 
   1  17   5       13.65       11.86      6.28 o 
   2  17   5       89.04       81.38     10.92 o 
   3  17   5       10.05        5.43     10.36 o 
  -5  18   5       15.61       22.43      9.16 o 
  -4  18   5      252.29      260.28     17.42 o 
  -3  18   5       97.44       78.21     15.52 o 
  -2  18   5      130.52      124.81      9.28 o 
  -1  18   5      234.21      225.91      8.88 o 
   0  18   5      153.78      158.33      7.47 o 
   1  18   5       29.77       29.60      6.80 o 
   2  18   5        4.88       14.83      9.52 o 
   3  18   5        3.37       -3.29     10.23 o 
  -5  19   5       10.80       12.44      8.81 o 
  -4  19   5        0.29        1.51      7.64 o 
  -3  19   5       12.89        0.14      6.94 o 
  -2  19   5       71.54       80.46      8.30 o 
  -1  19   5       65.50       59.12      6.65 o 
   0  19   5       58.31       59.63      6.24 o 
   1  19   5       13.79       18.21      6.96 o 
   2  19   5        0.48        9.46      9.23 o 
   3  19   5       10.20       14.63     10.92 o 
  -5  20   5        0.02       -3.59      8.69 o 
  -4  20   5       38.59       20.82      8.36 o 
  -3  20   5      133.06      107.32      9.67 o 
  -2  20   5      171.60      163.58     10.09 o 
  -1  20   5      340.46      277.77      9.77 o 
   0  20   5       17.01       20.33      5.68 o 
   1  20   5       32.90       28.09      7.04 o 
   2  20   5       11.02       15.59      9.46 o 
   3  20   5      323.59      345.58     17.07 o 
  -5  21   5        2.56       -7.43      8.81 o 
  -4  21   5        0.10       12.33      9.55 o 
  -3  21   5      213.22      221.82     15.16 o 
  -2  21   5      227.92      222.18     15.91 o 
  -1  21   5      425.06      341.33     11.49 o 
   0  21   5      134.82      138.47      7.39 o 
   1  21   5       11.21       15.14      6.75 o 
   2  21   5       19.93       21.38      9.63 o 
   3  21   5      398.26      443.86     18.22 o 
  -5  22   5       13.70       -3.97      8.72 o 
  -4  22   5       17.72        8.33      8.16 o 
  -3  22   5       17.38       21.32      7.75 o 
  -2  22   5      863.23      714.63     16.75 o 
  -1  22   5        9.24        8.19      6.72 o 
   0  22   5        5.57        8.07      5.39 o 
   1  22   5       12.94        2.51      5.88 o 
   2  22   5      185.91      201.93     13.10 o 
   3  22   5      595.94      593.77     19.90 o 
  -5  23   5       25.86       16.07     10.17 o 
  -4  23   5       93.38       95.93     10.41 o 
  -3  23   5      205.25      213.05     11.78 o 
  -2  23   5      218.50      184.46     10.58 o 
  -1  23   5       50.66       51.87     11.24 o 
   0  23   5        2.68       -4.00      5.38 o 
   1  23   5       12.27       16.09      6.10 o 
   2  23   5      255.22      280.45     21.92 o 
   3  23   5        0.91       51.48     11.77 o 
  -5  24   5       11.97       19.57      9.33 o 
  -4  24   5        8.44       -3.40     13.35 o 
  -3  24   5       20.86       29.73      8.22 o 
  -2  24   5       62.40       61.81      8.39 o 
  -1  24   5       31.97       42.45      7.82 o 
   0  24   5      229.77      234.69      8.70 o 
   1  24   5       31.57       13.80      6.31 o 
   2  24   5      165.13      177.01     22.36 o 
  -4  25   5        2.86       17.74      8.57 o 
  -3  25   5        0.68        3.19      7.48 o 
  -2  25   5      435.51      351.33     13.27 o 
  -1  25   5      218.40      218.44     11.35 o 
   0  25   5       43.54       65.60      6.49 o 
   1  25   5        2.16       -0.85      6.09 o 
   2  25   5        0.00       26.72     10.79 o 
  -4  26   5        5.79        1.41      8.47 o 
  -3  26   5      100.56       99.30     13.80 o 
  -2  26   5      987.08      846.52     18.85 o 
  -1  26   5        2.92       -3.99      7.09 o 
   0  26   5      907.17      887.86     16.57 o 
   1  26   5       63.84       92.92      7.73 o 
   2  26   5      663.42      648.94     19.05 o 
  -4  27   5       83.57      103.45     11.14 o 
  -3  27   5        4.75        7.26      7.72 o 
  -2  27   5      360.46      323.45     13.41 o 
  -1  27   5       30.74       25.61     10.73 o 
   0  27   5     1339.07     1342.30     19.55 o 
   1  27   5       49.57       47.35      7.09 o 
   2  27   5      554.21      547.76     16.81 o 
  -4  28   5      135.30      160.66     15.95 o 
  -3  28   5       81.92       55.91      9.23 o 
  -2  28   5       27.22       40.35      9.27 o 
  -1  28   5        1.95       -6.26      8.39 o 
   0  28   5      966.76      975.56     22.12 o 
   1  28   5       42.83       43.89      7.01 o 
   2  28   5      224.30      262.07     12.66 o 
  -4  29   5       76.79       79.89     10.62 o 
  -3  29   5       41.23       26.41      8.71 o 
  -2  29   5       60.42       70.79      9.47 o 
  -1  29   5       36.25       33.91     10.07 o 
   0  29   5      423.05      420.17     20.17 o 
   1  29   5      224.81      228.70      9.74 o 
   2  29   5        1.56        2.21      8.24 o 
  -4  30   5      309.02      351.75     15.74 o 
  -3  30   5        4.65        3.99      8.30 o 
  -2  30   5        4.01        8.99      7.95 o 
  -1  30   5       15.42       16.81     13.04 o 
   0  30   5      891.37      862.79     27.11 o 
   1  30   5       93.91      114.52      8.31 o 
   2  30   5      235.58      209.52     14.21 o 
  -4  31   5      448.71      467.56     30.50 o 
  -3  31   5        0.04      -11.28      7.52 o 
  -2  31   5       94.38      102.29     10.47 o 
  -1  31   5        0.97        3.10      9.18 o 
   0  31   5      562.08      585.00     17.47 o 
   1  31   5      167.86      191.42      9.35 o 
   2  31   5        4.66       24.62     10.56 o 
  -4  32   5      271.51      292.74     15.44 o 
  -3  32   5       60.72       85.67     10.54 o 
  -2  32   5       76.67       77.78     12.00 o 
  -1  32   5      112.73      111.06     12.79 o 
   0  32   5       30.88       45.87      9.38 o 
   1  32   5     1274.00     1208.52     23.87 o 
   2  32   5        2.83        4.96      9.92 o 
  -4  33   5       53.66       34.25     10.14 o 
  -3  33   5       58.26       57.66     10.18 o 
  -2  33   5        5.90       -1.73     15.05 o 
  -1  33   5       90.24       93.60     12.46 o 
   0  33   5       81.27       83.73     12.16 o 
   1  33   5      248.99      290.78     14.15 o 
   2  33   5       16.09       18.16     10.53 o 
  -3  34   5        2.88        5.69      8.66 o 
  -2  34   5       49.94       40.25     11.36 o 
  -1  34   5       19.85        7.60     18.94 o 
   0  34   5       40.60       39.32      9.47 o 
   1  34   5      121.85      121.14     11.48 o 
  -3  35   5       20.83       15.75      9.28 o 
  -2  35   5       40.85       66.06     12.07 o 
  -1  35   5        2.66        4.59     10.09 o 
   0  35   5      231.69      235.89     13.50 o 
   1  35   5       18.95       20.72      9.23 o 
  -3  36   5       65.10       56.59     12.43 o 
  -2  36   5       88.93       93.73     13.09 o 
  -1  36   5        2.48        1.43     10.29 o 
   0  36   5       69.78       72.78     10.55 o 
   1  36   5       60.19       61.54     12.89 o 
  -3  37   5        0.92      -10.65     10.51 o 
  -2  37   5       26.84       42.66     11.63 o 
  -1  37   5        3.95       -8.67      9.83 o 
   0  37   5       17.95       23.11      9.26 o 
   1  37   5       14.54       18.90     11.44 o 
  -3  38   5       21.65        2.91     11.44 o 
  -2  38   5       15.21       11.36     10.83 o 
  -1  38   5        2.37       -9.34     10.05 o 
   0  38   5       18.47       22.52      9.56 o 
   1  38   5        0.55        5.11     11.29 o 
  -3  39   5        1.73       10.23     11.24 o 
  -2  39   5       23.42       29.95     11.53 o 
  -1  39   5        0.90       -9.41     10.08 o 
   0  39   5        0.44       -1.35     14.23 o 
   1  39   5       48.76       32.00     12.59 o 
  -2  40   5        2.28        4.59     10.83 o 
  -1  40   5       36.09       49.43     12.39 o 
   0  40   5       19.56       34.97     12.14 o 
  -2  41   5        2.67       -5.97     10.75 o 
  -1  41   5       21.29       29.07     12.20 o 
   0  41   5        0.28      -11.10     10.91 o 
  -2  42   5       48.51       45.94     12.89 o 
  -1  42   5      447.01      464.82     21.58 o 
   0  42   5       31.22       25.57     12.32 o 
  -1  43   5       17.23       22.65     12.34 o 
  -4   0   6       28.95       45.83     11.43 o 
  -2   0   6       15.51       11.79      5.87 o 
   0   0   6        0.13      -17.42     14.93 o 
   2   0   6        6.01       37.84     18.82 o 
  -5   1   6      142.86      159.38     11.42 o 
  -4   1   6      255.20      228.96     11.43 o 
  -3   1   6        1.12       -1.83      7.05 o 
  -2   1   6       49.89       58.88      5.74 o 
  -1   1   6     1925.01     1885.72     15.29 o 
   0   1   6        2.21        1.57     10.94 o 
   1   1   6       24.40       17.35     12.06 o 
   2   1   6       17.51       13.25     10.30 o 
   3   1   6        6.61       -0.43      9.93 o 
  -5   2   6       97.53      116.62     10.70 o 
  -4   2   6        5.02        1.98      6.90 o 
  -3   2   6        2.79        2.98      6.23 o 
  -2   2   6      338.03      305.33      8.92 o 
  -1   2   6     2322.10     2224.75     18.33 o 
   0   2   6       45.94       61.64      8.67 o 
   1   2   6        6.49      -14.98     10.94 o 
   2   2   6        0.35       -5.02     14.04 o 
   3   2   6       57.73       49.49     10.86 o 
  -5   3   6        7.39        9.03      8.88 o 
  -4   3   6       57.31       66.56      8.52 o 
  -3   3   6        6.55        6.44      8.89 o 
  -2   3   6     1201.49     1148.28     14.39 o 
  -1   3   6      244.51      284.94     10.03 o 
   0   3   6      323.15      313.95     12.02 o 
   1   3   6        4.83        5.28     11.43 o 
   2   3   6       98.06       87.89     11.94 o 
   3   3   6       86.22       79.80     11.46 o 
  -5   4   6       34.79       36.06      8.88 o 
  -4   4   6      151.31      159.90     11.91 o 
  -3   4   6       12.77       19.67      6.71 o 
  -2   4   6     1506.75     1393.10     15.57 o 
  -1   4   6      423.00      441.88      8.56 o 
   0   4   6        1.37       11.91      5.38 o 
   1   4   6        0.93        8.85     17.34 o 
   2   4   6      143.80      155.85     13.15 o 
   3   4   6        1.35       10.78     12.27 o 
  -5   5   6        7.01       12.21     12.03 o 
  -4   5   6       14.69       32.06      7.71 o 
  -3   5   6        0.01       -1.33      7.75 o 
  -2   5   6       57.90       99.59      6.08 o 
  -1   5   6      739.08      714.13     10.23 o 
   0   5   6       44.29       41.12      6.09 o 
   1   5   6      119.75      129.68     14.52 o 
   2   5   6       29.03       31.80     11.17 o 
   3   5   6      205.92      185.08     15.19 o 
  -5   6   6        9.30       11.79      9.45 o 
  -4   6   6      109.04      124.92      9.78 o 
  -3   6   6        7.84       12.68      6.63 o 
  -2   6   6      762.38      765.44     11.70 o 
  -1   6   6       85.22      103.40      6.83 o 
   0   6   6       70.10       80.94      6.98 o 
   1   6   6        8.28        7.90     11.44 o 
   2   6   6        7.76       -3.58      9.84 o 
   3   6   6       58.50       30.32     15.03 o 
  -5   7   6        7.35       -0.10     13.21 o 
  -4   7   6        0.76        1.15      7.02 o 
  -3   7   6        0.05        2.07      5.09 o 
  -2   7   6     2762.16     2631.90     29.18 o 
  -1   7   6       46.95       44.63      4.80 o 
   0   7   6        5.49        9.61      6.76 o 
   1   7   6        0.38      -10.11     11.03 o 
   2   7   6       29.34       30.98     23.69 o 
   3   7   6        9.56       21.41     11.82 o 
  -5   8   6       64.71       80.65     12.12 o 
  -4   8   6       12.05       -1.05      9.20 o 
  -3   8   6      146.46      151.62      9.31 o 
  -2   8   6      579.82      586.52     11.98 o 
  -1   8   6      264.12      262.01      7.97 o 
   0   8   6       58.66       48.34      6.35 o 
   1   8   6       20.29       34.06     12.42 o 
   2   8   6       68.96       69.41     11.60 o 
   3   8   6       19.83       33.05     13.29 o 
  -5   9   6       13.05       20.31      9.68 o 
  -4   9   6        2.37       -8.78      8.73 o 
  -3   9   6      215.91      191.93      8.42 o 
  -2   9   6       89.05       89.06      6.10 o 
  -1   9   6       31.30       46.19      7.08 o 
   0   9   6       10.77       15.43      5.82 o 
   1   9   6        1.69       18.96      9.67 o 
   2   9   6       11.74       22.81     10.63 o 
   3   9   6        7.54       -1.13     15.63 o 
  -5  10   6       61.99       61.33     10.87 o 
  -4  10   6       17.09       18.46      8.90 o 
  -3  10   6       15.00       14.87      6.06 o 
  -2  10   6        0.62       -7.15      5.10 o 
  -1  10   6       68.38       74.44      5.87 o 
   0  10   6        1.81       -1.72      7.17 o 
   1  10   6       57.45       46.25     10.26 o 
   2  10   6      133.24      113.24     12.42 o 
  -5  11   6       10.60        1.23     10.19 o 
  -4  11   6       63.83       68.98     10.17 o 
  -3  11   6      470.86      377.08     14.31 o 
  -2  11   6       14.77       13.37      5.61 o 
  -1  11   6        1.04       -2.78      4.67 o 
   0  11   6       45.66       32.90      6.45 o 
   1  11   6        8.92       -0.32      9.33 o 
   2  11   6      104.89      107.16     12.45 o 
  -5  12   6       90.95       89.40     11.91 o 
  -4  12   6        6.23       -0.26     14.63 o 
  -3  12   6      257.49      198.13      9.63 o 
  -2  12   6        9.05        4.93      5.46 o 
  -1  12   6       22.96       23.62      5.26 o 
   0  12   6        8.50       15.74      5.49 o 
   1  12   6       13.85       11.70      9.54 o 
   2  12   6      238.91      237.80     17.40 o 
  -5  13   6       21.88       34.94     10.21 o 
  -4  13   6       24.44       16.84      8.76 o 
  -3  13   6       39.06       54.95      7.34 o 
  -2  13   6      120.53      104.52      7.14 o 
  -1  13   6       22.21       15.69      5.12 o 
   0  13   6       30.66       39.63      6.66 o 
   1  13   6      120.83      133.65     11.90 o 
   2  13   6      414.17      366.55     16.60 o 
  -5  14   6       59.36       60.52     12.47 o 
  -4  14   6      140.75      147.41     12.12 o 
  -3  14   6       49.42       36.71      7.05 o 
  -2  14   6      199.47      177.40      8.98 o 
  -1  14   6        0.61        3.55      4.79 o 
   0  14   6        3.24       -1.01      5.27 o 
   1  14   6        9.10        0.89      9.52 o 
   2  14   6      193.03      231.87     14.49 o 
  -5  15   6       12.09        8.72     10.56 o 
  -4  15   6       55.17       70.48     10.12 o 
  -3  15   6       28.93       29.96      7.94 o 
  -2  15   6        9.75       13.63      6.28 o 
  -1  15   6      257.14      248.21      8.60 o 
   0  15   6        6.53       -0.30      5.51 o 
   1  15   6       54.99       69.45     10.80 o 
   2  15   6        2.56       33.97     10.80 o 
  -5  16   6       15.15        9.34     11.17 o 
  -4  16   6      188.21      190.00     10.99 o 
  -3  16   6      251.73      258.69     20.08 o 
  -2  16   6      309.42      264.82     11.99 o 
  -1  16   6       11.25        1.70      5.90 o 
   0  16   6       72.11       80.05      6.94 o 
   1  16   6        9.83       21.44      9.92 o 
   2  16   6       99.45       84.44     14.01 o 
  -5  17   6       77.43       85.78     12.10 o 
  -4  17   6        2.13        7.10      7.93 o 
  -3  17   6       20.19       12.66      7.53 o 
  -2  17   6       62.76       49.65      8.26 o 
  -1  17   6        4.00       -2.22      5.96 o 
   0  17   6       94.57      113.96     11.56 o 
   1  17   6       12.59       11.27      9.60 o 
   2  17   6      138.93      171.30     13.77 o 
  -5  18   6       28.13       37.77     10.65 o 
  -4  18   6        0.18       12.46      8.29 o 
  -3  18   6       48.55       55.68      8.69 o 
  -2  18   6      159.07      122.86      9.86 o 
  -1  18   6      145.13      122.65     11.44 o 
   0  18   6        4.62       16.88      6.95 o 
   1  18   6       18.29       28.80     16.82 o 
   2  18   6        4.43       16.02     10.67 o 
  -4  19   6       12.40        6.67      8.18 o 
  -3  19   6       34.78       25.52      8.39 o 
  -2  19   6        3.31        3.39      7.26 o 
  -1  19   6       24.91       25.32      9.39 o 
   0  19   6      559.03      504.23     13.48 o 
   1  19   6        0.39        4.74      9.32 o 
   2  19   6        6.49       23.06     10.86 o 
  -4  20   6       24.39       15.13     12.69 o 
  -3  20   6        5.73       -2.23      7.58 o 
  -2  20   6       49.60       51.91      8.52 o 
  -1  20   6       13.93       19.30      6.65 o 
   0  20   6      229.62      233.08     10.57 o 
   1  20   6       24.84       12.11      8.10 o 
   2  20   6        0.84      -10.17     10.30 o 
  -4  21   6        0.25       -6.74      8.12 o 
  -3  21   6       36.81       34.21     11.83 o 
  -2  21   6       81.74       84.19      9.33 o 
  -1  21   6      961.42      821.11     18.39 o 
   0  21   6       53.71       42.27      7.54 o 
   1  21   6        1.62       -4.92      7.76 o 
   2  21   6        4.22        1.22     10.65 o 
  -4  22   6        0.49        8.31      8.57 o 
  -3  22   6       56.74       43.24      9.09 o 
  -2  22   6       19.85       27.61      9.25 o 
  -1  22   6      887.52      743.21     17.91 o 
   0  22   6        9.48        4.64      7.05 o 
   1  22   6       30.07       16.68      8.16 o 
   2  22   6       33.90       20.68     11.18 o 
  -4  23   6       58.31       68.33     10.33 o 
  -3  23   6       88.97      101.92     10.48 o 
  -2  23   6       50.37       64.96     10.34 o 
  -1  23   6        4.07        0.68      9.61 o 
   0  23   6       30.69       31.82      7.63 o 
   1  23   6       76.39       77.53     13.13 o 
   2  23   6       25.07       32.97     17.89 o 
  -4  24   6       55.27       61.97     10.18 o 
  -3  24   6       12.08       -1.21      7.78 o 
  -2  24   6       12.61       16.75     10.78 o 
  -1  24   6        0.22        2.83      7.58 o 
   0  24   6        8.77        5.37      6.99 o 
   1  24   6       45.36       27.67      8.61 o 
   2  24   6        2.84        8.37     10.82 o 
  -4  25   6        5.47        3.68      8.69 o 
  -3  25   6        1.14       -8.96      7.79 o 
  -2  25   6        4.87       -5.78      7.40 o 
  -1  25   6      512.84      444.99     19.85 o 
   0  25   6        1.87        2.25      6.98 o 
   1  25   6        3.48       -4.88      7.95 o 
   2  25   6        0.05       14.14     11.06 o 
  -4  26   6      264.40      259.48     23.11 o 
  -3  26   6       23.48       35.68      9.01 o 
  -2  26   6      110.47       89.17      9.98 o 
  -1  26   6       57.58       39.07     10.66 o 
   0  26   6       19.93       38.84      9.09 o 
   1  26   6       16.91        1.51      8.05 o 
  -4  27   6        2.98       -5.69      8.60 o 
  -3  27   6        0.02        2.53      8.24 o 
  -2  27   6        6.25       17.38      8.34 o 
  -1  27   6        5.19       -9.88      9.00 o 
   0  27   6        2.14        5.91      8.51 o 
   1  27   6      212.03      257.12     12.38 o 
  -4  28   6        6.41        5.66      9.16 o 
  -3  28   6        1.76       -0.99      8.27 o 
  -2  28   6       77.29       59.01      9.51 o 
  -1  28   6        0.80       -0.28      9.37 o 
   0  28   6       22.07       13.15      8.89 o 
   1  28   6      757.79      694.08     17.00 o 
  -4  29   6       27.60       64.52     10.71 o 
  -3  29   6      171.67      189.05     14.07 o 
  -2  29   6        0.72       -1.62      7.97 o 
  -1  29   6      239.07      258.23     16.24 o 
   0  29   6        9.51        2.35      9.86 o 
   1  29   6       77.17      114.98     12.40 o 
  -3  30   6       31.57       36.10      9.84 o 
  -2  30   6       11.40        7.96      8.50 o 
  -1  30   6        0.62        2.29      9.58 o 
   0  30   6        0.03       -7.27     12.83 o 
   1  30   6      271.34      295.51     19.54 o 
  -3  31   6      231.73      262.95     14.61 o 
  -2  31   6       71.79       75.49     10.42 o 
  -1  31   6       14.52       16.68     10.49 o 
   0  31   6        4.08        0.97      8.96 o 
   1  31   6      799.83      707.24     25.67 o 
  -3  32   6      521.14      561.32     19.23 o 
  -2  32   6        3.17       -0.84      8.59 o 
  -1  32   6       49.24       37.24     11.38 o 
   0  32   6      124.77      131.68     12.63 o 
   1  32   6      271.08      297.41     19.67 o 
  -3  33   6      517.30      589.46     19.04 o 
  -2  33   6       52.26       53.77     12.10 o 
  -1  33   6        0.05        7.81     10.51 o 
   0  33   6        9.45       -2.72      9.02 o 
   1  33   6      144.14      187.13     17.45 o 
  -3  34   6       21.38       32.10     10.48 o 
  -2  34   6       43.64       64.22     15.21 o 
  -1  34   6       21.09       11.02     10.79 o 
   0  34   6        2.27       -0.71      9.05 o 
  -3  35   6       17.04       17.85     18.54 o 
  -2  35   6       33.50       14.22     13.67 o 
  -1  35   6        7.08        9.77     18.46 o 
   0  35   6        1.86        1.10      9.52 o 
  -2  36   6        4.94       -8.49     10.45 o 
  -1  36   6       92.71      105.75     14.34 o 
   0  36   6        2.38        2.45      9.49 o 
  -2  37   6       70.74       55.08     13.04 o 
  -1  37   6        1.48       -7.68     10.82 o 
   0  37   6       34.34       56.32     17.80 o 
  -2  38   6       13.60       19.21     11.74 o 
  -1  38   6       34.25       45.58     12.41 o 
  -5   0   7      148.27      167.29     18.01 o 
  -3   0   7       69.16       75.50     16.46 o 
  -1   0   7       88.91      121.40      7.99 o 
   1   0   7       12.94       18.26     19.03 o 
  -5   1   7      728.45      808.81     19.60 o 
  -4   1   7      328.66      355.15     13.77 o 
  -3   1   7       13.60       11.72      7.19 o 
  -2   1   7        1.24       -5.70      5.37 o 
  -1   1   7      291.94      297.96      7.42 o 
   0   1   7     2229.21     1984.13     38.86 o 
   1   1   7        4.33        3.45     12.96 o 
   2   1   7       13.17       34.06     15.06 o 
  -5   2   7      266.94      284.18     13.96 o 
  -4   2   7        0.16       -5.85      7.26 o 
  -3   2   7       25.69       22.89      7.34 o 
  -2   2   7       18.60       24.09      5.96 o 
  -1   2   7     1020.18     1035.81     14.12 o 
   0   2   7      594.88      706.83     24.49 o 
   1   2   7       97.47       74.08     21.90 o 
   2   2   7        4.55       -8.17     13.96 o 
  -5   3   7      228.97      248.38     14.01 o 
  -4   3   7      156.82      190.82     11.76 o 
  -3   3   7      324.69      331.63     12.50 o 
  -2   3   7        0.58        6.68      5.65 o 
  -1   3   7     1200.22     1205.92     15.20 o 
   0   3   7      839.20      776.92     25.32 o 
   1   3   7       54.38       50.98     14.39 o 
   2   3   7        0.04       -8.70     13.82 o 
  -5   4   7       22.56       22.75      9.44 o 
  -4   4   7       45.88       68.26      9.28 o 
  -3   4   7       56.84       85.33      8.71 o 
  -2   4   7        1.05       -8.08      5.38 o 
  -1   4   7       51.37       91.97      5.77 o 
   0   4   7       17.39       18.76     22.64 o 
   1   4   7       30.48       17.50     22.64 o 
   2   4   7       28.61      -11.23     16.26 o 
  -5   5   7       56.74       50.76     11.14 o 
  -4   5   7        0.14       -1.76      7.56 o 
  -3   5   7       38.23       55.97     14.05 o 
  -2   5   7        8.30        6.30      5.53 o 
  -1   5   7      420.88      400.04      8.94 o 
   0   5   7       25.35       24.16     13.16 o 
   1   5   7       90.63       85.40     15.23 o 
   2   5   7        3.86       17.36     14.47 o 
  -5   6   7       54.14       59.91     11.42 o 
  -4   6   7       35.16       41.22      8.60 o 
  -3   6   7       86.47       86.88      7.99 o 
  -2   6   7       22.96       15.00      5.32 o 
  -1   6   7      601.99      603.51     10.38 o 
   0   6   7      135.89      169.27     16.48 o 
   1   6   7       95.97       93.15     15.40 o 
   2   6   7       19.94       10.25     15.02 o 
  -5   7   7        1.69       -3.30      9.43 o 
  -4   7   7        4.47        6.11      7.84 o 
  -3   7   7       16.95       10.26      6.59 o 
  -2   7   7       16.66       21.61      5.42 o 
  -1   7   7      318.45      319.93      9.14 o 
   0   7   7       68.10       87.66     14.73 o 
   1   7   7        0.18       17.86     19.84 o 
   2   7   7        0.50        9.59     14.20 o 
  -4   8   7      149.54      135.69     12.36 o 
  -3   8   7        2.65       -4.45      7.34 o 
  -2   8   7       34.81       26.89      7.40 o 
  -1   8   7        4.20       -0.87      7.63 o 
   0   8   7      151.86      174.55     16.45 o 
   1   8   7       24.96       41.55     13.88 o 
   2   8   7        6.49       34.63     14.80 o 
  -4   9   7        3.15       -1.58      8.76 o 
  -3   9   7       92.94      101.80     12.73 o 
  -2   9   7       17.69       13.99      4.58 o 
  -1   9   7       40.29       48.39      7.07 o 
   0   9   7        3.17       16.48     16.51 o 
   1   9   7        0.17        7.09     13.04 o 
   2   9   7       13.41      -10.41     20.56 o 
  -4  10   7       14.07        2.34      9.12 o 
  -3  10   7       40.63       29.35      9.19 o 
  -2  10   7      184.86      193.03      8.69 o 
  -1  10   7       84.46       87.45      9.00 o 
   0  10   7       52.00       52.82     14.78 o 
   1  10   7        1.10       12.72     22.03 o 
   2  10   7        7.21       28.70     14.82 o 
  -4  11   7        0.35        0.66      9.12 o 
  -3  11   7      120.85      135.67     15.51 o 
  -2  11   7        2.78       13.33      6.12 o 
  -1  11   7       12.11       12.77      6.08 o 
   0  11   7        6.67        3.76      9.13 o 
   1  11   7        5.21       26.27     14.02 o 
   2  11   7       40.16       46.42     12.77 o 
  -4  12   7      106.98      104.71     12.00 o 
  -3  12   7        2.41       -5.35     13.60 o 
  -2  12   7      441.87      380.93     10.83 o 
  -1  12   7        1.73        3.84      5.82 o 
   0  12   7        2.02       -3.55      8.86 o 
   1  12   7        3.06       17.47     13.81 o 
   2  12   7        1.25       -3.62     11.59 o 
  -4  13   7       26.36       26.73      9.63 o 
  -3  13   7       36.31       46.87      9.64 o 
  -2  13   7       53.83       53.11      7.22 o 
  -1  13   7        4.31        4.12      8.32 o 
   0  13   7        0.21       10.39     18.23 o 
   1  13   7        0.02        3.28     13.45 o 
  -4  14   7       11.34       18.64     13.35 o 
  -3  14   7      100.83      110.17      9.08 o 
  -2  14   7       36.36       37.46      6.66 o 
  -1  14   7      153.76      142.81      8.39 o 
   0  14   7       17.95       17.65      9.66 o 
   1  14   7       38.17       56.08     16.05 o 
  -4  15   7        0.17       -6.98      8.90 o 
  -3  15   7       15.36       16.39      7.94 o 
  -2  15   7       22.36       10.92      6.77 o 
  -1  15   7      138.64      137.26      8.38 o 
   0  15   7       13.81       13.32      9.52 o 
   1  15   7       88.94       93.91     15.76 o 
  -4  16   7       23.24       14.26     18.82 o 
  -3  16   7       53.91       55.37      8.22 o 
  -2  16   7      223.10      209.49     10.43 o 
  -1  16   7       23.17       21.67      6.72 o 
   0  16   7      118.92      132.93     19.48 o 
   1  16   7      264.53      314.72     25.00 o 
  -4  17   7      240.74      270.75     15.62 o 
  -3  17   7        7.99       -0.71      6.94 o 
  -2  17   7       10.26       19.58      8.37 o 
  -1  17   7       82.29       84.22      7.80 o 
   0  17   7       47.43       56.62     10.67 o 
   1  17   7        0.09       23.60     13.65 o 
  -4  18   7        5.91        4.53     13.72 o 
  -3  18   7       51.50       59.88      8.47 o 
  -2  18   7        8.05       -0.79      6.75 o 
  -1  18   7      342.40      328.75     10.90 o 
   0  18   7       75.13       81.23     15.44 o 
   1  18   7      147.19      164.53     13.65 o 
  -4  19   7        5.70       10.32      9.91 o 
  -3  19   7       32.35       30.01      9.42 o 
  -2  19   7       24.61       24.06      7.39 o 
  -1  19   7        0.24        6.75      7.00 o 
   0  19   7       95.34       96.41     11.71 o 
   1  19   7      223.60      175.91     14.00 o 
  -4  20   7        1.51       10.68      9.72 o 
  -3  20   7        1.72        2.48      8.15 o 
  -2  20   7       11.82       14.07      8.21 o 
  -1  20   7        0.47       -3.58      6.88 o 
   0  20   7      222.04      232.13     14.12 o 
   1  20   7        2.40       13.90     10.56 o 
  -4  21   7       80.52       89.63     12.85 o 
  -3  21   7       12.47       15.29      8.53 o 
  -2  21   7        1.02       -0.38      7.87 o 
  -1  21   7        0.77        3.49      7.19 o 
   0  21   7      727.79      646.50     19.32 o 
   1  21   7        0.36       14.93     10.38 o 
  -4  22   7        2.02       -2.80      9.46 o 
  -3  22   7        4.79        4.52      8.43 o 
  -2  22   7      145.91      148.68     11.50 o 
  -1  22   7        2.75        0.90      7.19 o 
   0  22   7      163.25      179.74     17.73 o 
   1  22   7       14.78       -4.49     10.79 o 
  -4  23   7        1.28       -4.83      8.59 o 
  -3  23   7        2.92       -6.71      9.50 o 
  -2  23   7       12.29        6.82      8.29 o 
  -1  23   7       14.56       16.88     10.58 o 
   0  23   7       48.06       53.29     13.85 o 
   1  23   7        0.29        6.47     11.53 o 
  -3  24   7      119.61      118.13     11.78 o 
  -2  24   7        0.04      -11.74      7.82 o 
  -1  24   7        1.98        4.85      7.67 o 
   0  24   7       10.88        5.98     12.14 o 
   1  24   7        3.49       -9.50     10.23 o 
  -3  25   7       21.72        8.19      9.51 o 
  -2  25   7       29.61       32.75      9.23 o 
  -1  25   7       22.30       25.27      9.60 o 
   0  25   7       89.39      102.68     15.20 o 
  -3  26   7      117.01      107.75     11.83 o 
  -2  26   7       12.97       13.73      8.87 o 
  -1  26   7       34.83       15.35      9.56 o 
   0  26   7       26.27       36.77     13.65 o 
  -3  27   7       19.04        4.64      9.16 o 
  -2  27   7        0.02       -9.53      8.24 o 
  -1  27   7       28.98       19.28      9.96 o 
   0  27   7       14.40       -8.79     12.24 o 
  -3  28   7       29.56       24.58     12.27 o 
  -2  28   7      148.17      153.66     12.34 o 
  -1  28   7       19.87       18.24      9.77 o 
   0  28   7       15.81       10.64     12.90 o 
  -3  29   7        8.01        2.88      9.42 o 
  -2  29   7       59.86       92.44     23.16 o 
  -1  29   7        0.59      -11.46      8.86 o 
   0  29   7       48.60       56.79     14.70 o 
  -2  30   7        8.51       13.12     11.48 o 
  -1  30   7       36.78       53.43     16.16 o 
   0  30   7       34.96       29.74     19.89 o 
  -2  31   7        3.51      -16.73     11.29 o 
  -1  31   7        9.60       14.87     10.56 o 
  -2  32   7       92.35       99.08     15.51 o 
  -1  32   7       32.62       21.29     10.47 o 
  -4   0   8     1264.63     1364.95     34.50 o 
  -2   0   8       17.23       -4.47     11.32 o 
   0   0   8       82.86      195.18     26.38 o 
  -4   1   8      456.85      522.94     16.38 o 
  -3   1   8       94.38      106.80      8.50 o 
  -2   1   8        1.16       -2.14      5.91 o 
  -1   1   8        7.52       -6.35     13.78 o 
   0   1   8      999.77      892.71     29.44 o 
   1   1   8     1032.02      774.73     40.31 o 
  -4   2   8        0.15       31.68      8.87 o 
  -3   2   8      150.74      174.82     10.14 o 
  -2   2   8        0.74       -0.79      5.83 o 
  -1   2   8       18.43      -11.83     13.57 o 
   0   2   8      182.03      275.49     20.41 o 
   1   2   8      104.92      217.92     52.07 o 
  -4   3   8      197.49      224.73     12.87 o 
  -3   3   8       25.24       21.15      7.42 o 
  -2   3   8      253.60      258.86      9.79 o 
  -1   3   8       49.96       64.46     18.15 o 
   0   3   8      248.21      290.75     20.80 o 
   1   3   8      646.11      634.29     26.66 o 
  -4   4   8      127.10      152.86     13.34 o 
  -3   4   8      296.62      334.78     12.12 o 
  -2   4   8        0.03       -4.84      5.99 o 
  -1   4   8        0.12        8.58     13.94 o 
   0   4   8      141.83      155.63     30.24 o 
   1   4   8      420.79      446.67     38.90 o 
  -4   5   8        7.88        1.54      8.34 o 
  -3   5   8       94.52      136.45     11.76 o 
  -2   5   8       51.70       48.16      6.97 o 
  -1   5   8        2.84       17.97     13.81 o 
   0   5   8      147.37      142.25     21.97 o 
   1   5   8      108.88      145.40     18.44 o 
  -4   6   8        1.45      -10.08      8.06 o 
  -3   6   8       94.88       97.99      8.86 o 
  -2   6   8        9.65        8.02      6.20 o 
  -1   6   8       75.13       93.00     16.18 o 
   0   6   8       45.32       60.55     15.56 o 
   1   6   8        6.66       32.82     16.88 o 
  -4   7   8       12.12       -4.18      9.54 o 
  -3   7   8       41.56       42.11      8.56 o 
  -2   7   8        4.57       -8.83      6.68 o 
  -1   7   8       13.51       23.52      9.87 o 
   0   7   8        5.77        5.51     10.07 o 
  -4   8   8       60.98       59.91     17.73 o 
  -3   8   8       52.03       54.74     10.30 o 
  -2   8   8       89.92       79.11      8.46 o 
  -1   8   8       72.15       72.39     17.27 o 
   0   8   8        3.48       -9.22     11.74 o 
  -4   9   8        6.11       14.58     10.00 o 
  -3   9   8        0.03       10.87      9.61 o 
  -2   9   8      108.59      108.97     15.53 o 
  -1   9   8       18.45       15.76      9.70 o 
   0   9   8        9.46        9.79     10.31 o 
  -4  10   8       12.43        3.52      9.84 o 
  -3  10   8        1.13       -2.92      8.63 o 
  -2  10   8       33.68       35.43      7.69 o 
  -1  10   8        6.70        9.25     11.50 o 
   0  10   8       12.91       10.93     14.36 o 
  -4  11   8      187.34      183.98     14.36 o 
  -3  11   8        0.12       -3.40      8.61 o 
  -2  11   8      110.06      119.42      9.04 o 
  -1  11   8      133.30      153.10     12.76 o 
   0  11   8       37.85       37.05     11.03 o 
  -4  12   8        1.70       -6.00      9.54 o 
  -3  12   8       81.53      101.89     11.80 o 
  -2  12   8       45.02       47.53      8.63 o 
  -1  12   8        7.61       -0.02      9.56 o 
   0  12   8        2.55        5.40     11.61 o 
  -3  13   8       32.05       43.79     10.29 o 
  -2  13   8       10.82       19.28      8.04 o 
  -1  13   8      136.58      129.44     15.27 o 
   0  13   8        8.90       21.35     10.90 o 
  -3  14   8        0.19      -10.80      8.61 o 
  -2  14   8       11.12       13.61      6.90 o 
  -1  14   8       23.60       16.37     10.29 o 
   0  14   8       19.99       10.89     10.53 o 
  -3  15   8       29.82       40.33     10.30 o 
  -2  15   8        1.91       -6.57      6.58 o 
  -1  15   8        0.08       -4.81      9.71 o 
   0  15   8       81.84      101.61     12.55 o 
  -3  16   8      133.13      160.57     13.33 o 
  -2  16   8       16.44        7.13      7.02 o 
  -1  16   8       72.00       69.52     12.83 o 
   0  16   8       63.92       47.08     11.89 o 
  -3  17   8       82.71      114.65     12.33 o 
  -2  17   8        0.03       -9.50      6.72 o 
  -1  17   8        9.28       22.27     13.75 o 
   0  17   8        3.60       12.68     10.85 o 
  -3  18   8       13.87       27.33     10.09 o 
  -2  18   8       43.75       27.28      7.56 o 
  -1  18   8       56.97       69.64     29.18 o 
   0  18   8      180.25      177.60     14.47 o 
  -3  19   8       11.60        9.39      9.74 o 
  -2  19   8        0.06       -4.31      7.69 o 
  -1  19   8       67.95       64.11     26.81 o 
   0  19   8       83.20       75.31     12.50 o 
  -3  20   8        1.81        6.89      9.94 o 
  -2  20   8       25.71       19.49     12.40 o 
  -1  20   8       15.72       11.47     19.52 o 
  -3  21   8       33.27       24.98     10.46 o 
  -2  21   8        4.21       -5.90      7.94 o 
  -1  21   8        9.73       19.52     12.97 o 
  -2  22   8        0.05        5.84      8.69 o 
  -1  22   8       29.37       30.31     13.88 o 
  -2  23   8       40.69       33.98      9.75 o 
  -1  23   8       53.47       45.78     14.28 o 
  -2  24   8       16.22       13.22      9.28 o 
  -2   1   9        3.75        0.69     15.65 o 
  -2   2   9       89.89      128.30     19.63 o 
  -2   3   9       35.31       38.47     19.13 o 
  -2   4   9       32.65       49.47     17.01 o 
  -2   5   9      238.02      271.37     53.14 o 
  -2   6   9      292.92      396.01     23.74 o 
                                                 
